# Supplementary material for: Aqua­bis(1H-imidazole-κN 3)bis­(4-methyl­benzoato-κ2 O,O′)cadmium(II)
Source: Acta Crystallogr Sect E Struct Rep Online. 2008 Apr 26;64(Pt 5):m714–5. doi: 10.1107/S1600536808011331 (PMC2961263; doi:10.1107/S1600536808011331)
Supplement: Supplementary file 2 [file e-64-0m714-Isup2.hkl]

# 
# h,k,l, Fc-squared, Fo-squared, sigma(Fo-squared) and status flag 
# 
data_I
_shelx_title ' 11 in  P-1' 
_shelx_refln_list_code          4 
_shelx_F_calc_maximum      265.24 
_exptl_crystal_F_000       544.00 
_reflns_d_resolution_high  0.7965 
 
loop_ 
 _symmetry_equiv_pos_as_xyz 
 'x, y, z' 
 '-x, -y, -z' 
 
_cell_length_a     6.1355 
_cell_length_b    12.4338 
_cell_length_c    15.4771 
_cell_angle_alpha  91.396 
_cell_angle_beta   97.765 
_cell_angle_gamma  98.304 
 
_shelx_F_squared_multiplier     1.000 
 
loop_ 
 _refln_index_h 
 _refln_index_k 
 _refln_index_l 
 _refln_F_squared_calc 
 _refln_F_squared_meas 
 _refln_F_squared_sigma 
 _refln_observed_status 
   1   0   0      220.09      234.16      8.35 o 
   2   0   0     1782.46     1826.36     37.26 o 
   3   0   0     7693.29     8122.71    179.61 o 
   4   0   0      155.06      168.88      4.40 o 
   5   0   0     1409.21     1358.24     32.65 o 
   6   0   0      687.91      690.85     22.96 o 
   7   0   0       18.49       22.43      3.80 o 
  -7   1   0       84.23       86.71      6.50 o 
  -6   1   0     1054.80     1002.49     31.37 o 
  -5   1   0     1027.24     1018.70     34.95 o 
  -4   1   0       20.95       26.87      1.66 o 
  -3   1   0     2830.10     2966.54     73.39 o 
  -2   1   0     6450.65     6447.74    137.70 o 
  -1   1   0     3020.42     3092.12    102.14 o 
   0   1   0    13157.57     8126.40    843.22 o 
   1   1   0     9919.49    10030.10    271.90 o 
   2   1   0     2079.57     2180.83     69.95 o 
   3   1   0     2233.90     2237.20     45.10 o 
   4   1   0      277.78      296.18      8.12 o 
   5   1   0      938.85      909.67     22.84 o 
   6   1   0      509.44      509.99     18.19 o 
   7   1   0        5.06        4.93      3.20 o 
  -7   2   0       65.98       61.76      5.52 o 
  -6   2   0      909.14      875.83     27.90 o 
  -5   2   0     1069.21     1020.89     49.46 o 
  -4   2   0       23.24       28.26      1.89 o 
  -3   2   0    11505.09    12161.69    541.03 o 
  -2   2   0     1840.37     1821.89     40.90 o 
  -1   2   0     1921.98     2044.03     51.66 o 
   0   2   0    10667.71    10174.76    764.93 o 
   1   2   0      972.46      981.22     30.03 o 
   2   2   0     4595.69     4726.79    118.78 o 
   3   2   0     1681.51     1616.63     32.41 o 
   4   2   0       55.83       57.78      2.42 o 
   5   2   0     2054.82     2140.41     50.06 o 
   6   2   0      343.43      367.15     14.36 o 
   7   2   0        1.35        3.52      3.35 o 
  -7   3   0       89.18       78.63      8.17 o 
  -6   3   0      402.24      399.77     14.74 o 
  -5   3   0     1449.31     1384.88     51.85 o 
  -4   3   0        0.88        6.64      1.85 o 
  -3   3   0     4033.52     4133.29    104.21 o 
  -2   3   0     6854.65     7104.41    214.37 o 
  -1   3   0      811.29      783.86     23.91 o 
   0   3   0        5.97        6.72      1.80 o 
   1   3   0       29.50       31.06      2.84 o 
   2   3   0     1355.42     1339.34     29.64 o 
   3   3   0     2808.76     2787.88     55.14 o 
   4   3   0      415.78      453.89      9.87 o 
   5   3   0      406.40      389.87     10.19 o 
   6   3   0      607.89      554.62     24.40 o 
   7   3   0        2.43        1.23      3.63 o 
  -7   4   0      117.36      109.31     13.14 o 
  -6   4   0       26.37       28.10      4.38 o 
  -5   4   0     1174.24     1213.54     71.70 o 
  -4   4   0       70.02       75.29      5.20 o 
  -3   4   0     2078.32     2108.44     44.77 o 
  -2   4   0     4953.89     5139.09    107.69 o 
  -1   4   0      389.19      403.76      9.07 o 
   0   4   0      146.75      201.70      7.23 o 
   1   4   0      318.90      301.99      7.84 o 
   2   4   0     5715.41     5651.10    177.60 o 
   3   4   0     2177.01     2039.14     69.37 o 
   4   4   0      594.51      579.52     12.27 o 
   5   4   0      742.32      751.20     16.71 o 
   6   4   0      320.22      344.51     17.51 o 
   7   4   0        8.32        4.01      4.07 o 
  -7   5   0       42.95       40.30      8.93 o 
  -6   5   0       31.40       35.98      8.73 o 
  -5   5   0      911.11      975.97     26.15 o 
  -4   5   0        0.08        0.09      2.26 o 
  -3   5   0     1435.40     1542.72     29.93 o 
  -2   5   0     3086.50     3212.84     61.33 o 
  -1   5   0     1857.00     2042.36     42.61 o 
   0   5   0     1059.95      968.91     28.05 o 
   1   5   0     3183.60     3420.26     75.12 o 
   2   5   0     1042.63     1006.24     23.34 o 
   3   5   0     2437.80     2480.70     62.96 o 
   4   5   0      784.26      772.92     25.12 o 
   5   5   0      372.34      354.61     19.66 o 
   6   5   0      131.78      126.11      9.60 o 
  -7   6   0       88.62       85.82      7.60 o 
  -6   6   0       46.53       56.57      3.78 o 
  -5   6   0     1574.20     1602.43     41.92 o 
  -4   6   0        2.30       10.10      4.94 o 
  -3   6   0      868.89      803.65     21.77 o 
  -2   6   0     3425.64     3594.05     68.46 o 
  -1   6   0        0.09        1.55      0.72 o 
   0   6   0     9489.96     8836.90    284.82 o 
   1   6   0      333.44      284.60      7.58 o 
   2   6   0      294.74      314.89      9.30 o 
   3   6   0     2471.89     2424.92     54.71 o 
   4   6   0       77.03       73.34      5.76 o 
   5   6   0      260.66      268.14     10.94 o 
   6   6   0      142.16      135.81     10.28 o 
  -7   7   0       90.87       91.44      5.45 o 
  -6   7   0      303.03      298.55     13.32 o 
  -5   7   0      775.71      822.79     27.16 o 
  -4   7   0        8.00        6.79      2.25 o 
  -3   7   0      773.30      722.22     17.19 o 
  -2   7   0      947.99      894.84     19.17 o 
  -1   7   0      110.38      110.58      3.40 o 
   0   7   0     2275.53     2135.17     44.02 o 
   1   7   0     2022.44     2022.74     45.44 o 
   2   7   0        8.43       11.68      1.55 o 
   3   7   0     1390.95     1363.21     48.68 o 
   4   7   0       37.30       34.59      3.70 o 
   5   7   0      150.78      150.64      8.42 o 
   6   7   0      159.85      179.47     12.37 o 
  -7   8   0      109.17      105.30     11.54 o 
  -6   8   0      502.11      497.28     18.01 o 
  -5   8   0     1050.97     1016.21     39.40 o 
  -4   8   0      443.66      468.42     14.01 o 
  -3   8   0     3065.45     3076.85     68.32 o 
  -2   8   0      258.29      240.64      5.80 o 
  -1   8   0        6.28        5.79      1.02 o 
   0   8   0     2758.87     2750.83     66.84 o 
   1   8   0      612.15      604.39     16.57 o 
   2   8   0      171.83      163.94      6.50 o 
   3   8   0      562.11      562.06     16.93 o 
   4   8   0        9.13       12.46      3.33 o 
   5   8   0      216.17      235.35     10.56 o 
  -6   9   0      132.37      111.69      6.49 o 
  -5   9   0      758.72      741.77     44.60 o 
  -4   9   0      400.70      439.91     15.91 o 
  -3   9   0      383.97      388.72     10.40 o 
  -2   9   0      896.36      869.99     18.92 o 
  -1   9   0        2.35        3.05      0.88 o 
   0   9   0     1447.71     1421.30     32.66 o 
   1   9   0       72.70       67.71      3.21 o 
   2   9   0        1.57        2.47      1.70 o 
   3   9   0      514.48      538.89     16.62 o 
   4   9   0       42.18       45.36     11.57 o 
   5   9   0       18.60       22.11      5.08 o 
  -6  10   0      175.01      173.76      8.67 o 
  -5  10   0      451.24      447.33     16.81 o 
  -4  10   0      241.36      252.52     10.64 o 
  -3  10   0      712.33      687.12     17.26 o 
  -2  10   0      978.66     1010.67     23.97 o 
  -1  10   0        0.74        0.05      0.99 o 
   0  10   0     1638.86     1632.97     37.47 o 
   1  10   0     1490.75     1393.10     39.08 o 
   2  10   0      702.43      684.66     20.06 o 
   3  10   0      299.51      314.54     14.83 o 
   4  10   0      214.59      239.41     12.85 o 
   5  10   0       52.59       48.13      5.35 o 
  -6  11   0       60.43       60.90      7.14 o 
  -5  11   0      447.70      454.15     17.36 o 
  -4  11   0       70.32       70.20      4.96 o 
  -3  11   0      433.82      444.44     12.21 o 
  -2  11   0      706.23      760.24     21.27 o 
  -1  11   0      199.76      208.87      8.42 o 
   0  11   0     1028.85      995.76     27.25 o 
   1  11   0      586.54      608.90     18.06 o 
   2  11   0        4.30        9.82      3.41 o 
   3  11   0      575.11      524.65     26.25 o 
   4  11   0      328.27      323.77     28.32 o 
  -5  12   0      429.06      411.05     16.30 o 
  -4  12   0        4.74        1.95      1.94 o 
  -3  12   0      201.17      200.19      7.67 o 
  -2  12   0     1958.92     1919.82     62.96 o 
  -1  12   0      148.06      151.29     12.20 o 
   0  12   0      236.05      238.04      9.97 o 
   1  12   0      785.62      792.26     22.98 o 
   2  12   0       42.17       37.86     12.99 o 
   3  12   0      233.89      244.91     13.14 o 
  -5  13   0      300.92      316.10     11.86 o 
  -4  13   0       12.55        8.56      2.38 o 
  -3  13   0      177.47      177.13     13.32 o 
  -2  13   0      855.55      875.57     32.67 o 
  -1  13   0       47.29       45.19      7.29 o 
   0  13   0      272.48      251.75     12.56 o 
   1  13   0      360.23      352.37     16.21 o 
   2  13   0        0.57        3.39      3.08 o 
   3  13   0      210.36      221.95     12.75 o 
  -4  14   0       89.51       96.79      6.74 o 
  -3  14   0      143.49      154.41      9.69 o 
  -2  14   0      328.17      324.67     20.94 o 
  -1  14   0       24.52       19.40      5.61 o 
   0  14   0      131.84      120.42     11.58 o 
   1  14   0      122.10      124.44      8.88 o 
   2  14   0        0.90        6.77      3.68 o 
  -2  15   0      203.96      227.26     17.07 o 
  -1  15   0       32.08       25.77      6.84 o 
   0  15   0      157.20      147.95     13.99 o 
  -1 -15   1      108.62      138.06     13.53 o 
   0 -15   1      211.71      220.92     17.50 o 
   1 -15   1      347.41      339.56     22.46 o 
   2 -15   1        0.02       -0.21      3.59 o 
  -2 -14   1      232.10      217.99     12.53 o 
  -1 -14   1       47.25       44.08      5.54 o 
   0 -14   1      230.87      227.82     16.99 o 
   1 -14   1      397.00      372.40     23.29 o 
   2 -14   1       13.10       12.17      4.85 o 
   4 -14   1      178.56      189.60     16.61 o 
  -3 -13   1       14.01        6.14      4.24 o 
  -2 -13   1      367.35      371.96     17.53 o 
  -1 -13   1       65.79       57.70      5.95 o 
   0 -13   1      212.68      202.41     10.92 o 
   1 -13   1      786.72      833.92     43.10 o 
   2 -13   1       11.65       11.37      4.50 o 
   3 -13   1      424.87      429.98     27.50 o 
   4 -13   1      373.12      391.37     13.46 o 
   5 -13   1        0.90        0.91      2.09 o 
  -4 -12   1      219.55      251.49     14.05 o 
  -3 -12   1       34.50       34.67      5.37 o 
  -2 -12   1      599.67      593.55     24.30 o 
  -1 -12   1      174.53      183.96      7.74 o 
   0 -12   1      159.72      163.43      7.78 o 
   1 -12   1     1041.32     1055.48     38.01 o 
   2 -12   1       40.98       39.21      4.67 o 
   3 -12   1      624.79      638.72     16.66 o 
   4 -12   1      543.36      519.88     16.51 o 
   5 -12   1        1.11        0.03      2.11 o 
  -4 -11   1      136.94      134.39     15.65 o 
  -3 -11   1       30.37       33.62      4.92 o 
  -2 -11   1     1287.93     1256.67     38.93 o 
  -1 -11   1      157.09      165.76      7.04 o 
   0 -11   1      394.99      409.88     17.07 o 
   1 -11   1     2014.48     2124.03     59.09 o 
   2 -11   1        1.76        7.13      1.62 o 
   3 -11   1      603.93      642.76     16.50 o 
   4 -11   1      735.21      686.55     23.94 o 
   5 -11   1        9.48        8.90      5.18 o 
   6 -11   1      316.17      328.03     13.91 o 
  -5 -10   1      290.74      309.44     15.85 o 
  -4 -10   1      196.72      187.68     10.97 o 
  -3 -10   1        9.05       12.85      3.31 o 
  -2 -10   1     1751.12     1773.41     46.27 o 
  -1 -10   1      804.26      779.20     21.91 o 
   0 -10   1      504.02      496.18     37.40 o 
   1 -10   1     1246.38     1230.46     35.66 o 
   2 -10   1       42.86       40.51      3.08 o 
   3 -10   1      564.29      559.54     14.32 o 
   4 -10   1      782.01      801.37     30.27 o 
   5 -10   1       21.46       26.16      3.33 o 
   6 -10   1      322.08      326.24     13.59 o 
  -5  -9   1      150.43      151.95      9.83 o 
  -4  -9   1      241.95      232.02     15.72 o 
  -3  -9   1      194.27      177.56      8.40 o 
  -2  -9   1      541.96      525.13     18.27 o 
  -1  -9   1      690.62      654.64     18.62 o 
   0  -9   1      983.21      957.31     36.72 o 
   1  -9   1      718.34      725.62     19.21 o 
   2  -9   1       14.78       13.51      1.53 o 
   3  -9   1      738.96      737.67     17.97 o 
   4  -9   1      168.39      180.70      8.15 o 
   5  -9   1       16.79       21.24      5.63 o 
   6  -9   1      238.39      240.55     10.53 o 
  -5  -8   1      292.40      286.43     23.30 o 
  -4  -8   1      513.20      504.06     38.39 o 
  -3  -8   1       34.62       34.35      3.25 o 
  -2  -8   1     1346.78     1294.92     34.41 o 
  -1  -8   1      161.93      165.13      5.28 o 
   0  -8   1      922.57      898.46     23.10 o 
   1  -8   1      775.75      770.47     15.03 o 
   2  -8   1      287.19      287.64      7.90 o 
   3  -8   1      985.66      965.82     26.34 o 
   4  -8   1      788.03      818.92     22.81 o 
   5  -8   1       65.48       68.25      4.59 o 
   6  -8   1      305.42      318.57     12.74 o 
   7  -8   1      112.88      106.80      9.12 o 
  -6  -7   1       26.16       30.53      6.03 o 
  -5  -7   1       55.54       55.08     13.44 o 
  -4  -7   1      881.44      899.13     44.64 o 
  -3  -7   1        0.02       -1.10      1.27 o 
  -2  -7   1      970.27      960.13     25.97 o 
  -1  -7   1      288.60      292.35      7.94 o 
   0  -7   1      169.89      160.57      5.33 o 
   1  -7   1     1231.46     1253.24     24.29 o 
   2  -7   1      339.18      348.60      7.68 o 
   3  -7   1      298.13      317.21     10.33 o 
   4  -7   1      974.27     1006.01     27.33 o 
   5  -7   1       47.94       57.67      5.90 o 
   6  -7   1      336.81      358.67     13.65 o 
   7  -7   1      152.95      156.72      9.71 o 
  -6  -6   1       12.74        7.12      5.51 o 
  -5  -6   1      312.49      304.12     13.99 o 
  -4  -6   1      823.81      801.27     22.82 o 
  -3  -6   1      212.09      190.62      7.13 o 
  -2  -6   1     1245.85     1174.89     27.13 o 
  -1  -6   1      328.13      299.87      7.94 o 
   0  -6   1     1367.52     1441.99     35.46 o 
   1  -6   1     3016.92     2924.43     59.94 o 
   2  -6   1      986.69     1001.14     24.03 o 
   3  -6   1      962.87     1053.85     24.26 o 
   4  -6   1      772.46      810.16     22.15 o 
   5  -6   1      152.58      155.78      5.90 o 
   6  -6   1      471.96      490.68     14.82 o 
   7  -6   1       92.46       31.16      7.95 o 
  -6  -5   1       31.78       31.61      5.49 o 
  -5  -5   1      445.43      442.57     12.02 o 
  -4  -5   1     2442.16     2481.91     55.16 o 
  -3  -5   1      119.90      123.62      4.63 o 
  -2  -5   1     1705.83     1643.32     36.46 o 
  -1  -5   1     3316.29     3449.17    128.48 o 
   0  -5   1       39.61       60.75      3.37 o 
   1  -5   1     5975.47     6013.56    112.70 o 
   2  -5   1      378.40      359.92      8.30 o 
   3  -5   1      798.89      814.64     18.81 o 
   4  -5   1     1809.95     1916.49     49.38 o 
   5  -5   1       13.43        8.71      2.75 o 
   6  -5   1      166.92      188.48      6.80 o 
   7  -5   1      206.41      200.70     18.32 o 
  -7  -4   1      289.75      286.30     16.50 o 
  -6  -4   1       50.42       52.15      6.84 o 
  -5  -4   1     1045.35     1055.23     24.73 o 
  -4  -4   1      438.71      441.61     11.72 o 
  -3  -4   1      113.03      136.92      4.11 o 
  -2  -4   1     4622.38     4541.76     88.97 o 
  -1  -4   1     1089.38     1075.66     24.26 o 
   0  -4   1        1.35        1.97      1.15 o 
   1  -4   1     4786.08     4815.52    101.13 o 
   2  -4   1     1463.96     1515.53     39.09 o 
   3  -4   1      783.76      801.02     17.54 o 
   4  -4   1     2154.90     2302.72     58.71 o 
   5  -4   1        4.95       11.12      3.04 o 
   6  -4   1      346.78      336.14     16.09 o 
   7  -4   1      171.85      151.93     20.39 o 
  -7  -3   1      401.06      383.59     19.67 o 
  -6  -3   1       21.41       21.48      3.87 o 
  -5  -3   1      957.20      962.04     19.46 o 
  -4  -3   1     1017.41     1045.61     20.50 o 
  -3  -3   1        2.15        7.73      3.05 o 
  -2  -3   1     1611.87     1417.64     31.81 o 
  -1  -3   1     3633.47     3400.52    181.70 o 
   0  -3   1      375.22      390.01     15.33 o 
   1  -3   1     3295.06     3302.09     83.40 o 
   2  -3   1      352.43      321.67      8.97 o 
   3  -3   1      869.46      902.81     27.15 o 
   4  -3   1     1009.55      986.01     30.21 o 
   5  -3   1      194.38      184.51     12.00 o 
   6  -3   1      290.59      271.26     13.76 o 
   7  -3   1      378.57      376.20     18.49 o 
  -7  -2   1      371.39      390.19     19.60 o 
  -6  -2   1      505.32      485.33     15.60 o 
  -5  -2   1      810.64      852.15     17.37 o 
  -4  -2   1      911.97      939.73     18.44 o 
  -3  -2   1      509.97      477.75     10.56 o 
  -2  -2   1     6015.02     5903.95    167.13 o 
  -1  -2   1     7905.78     8277.35    481.10 o 
   0  -2   1      840.49      842.43     57.72 o 
   1  -2   1     7064.45     7266.85    259.67 o 
   2  -2   1     2525.57     2729.73     77.84 o 
   3  -2   1      906.65      962.70     24.42 o 
   4  -2   1     1767.47     1760.08     44.59 o 
   5  -2   1      399.43      362.32     16.45 o 
   6  -2   1      154.83      141.82      7.54 o 
   7  -2   1      530.28      552.27     20.03 o 
  -7  -1   1      315.02      339.63     17.50 o 
  -6  -1   1       37.58       35.37      4.10 o 
  -5  -1   1        3.40        4.08      1.38 o 
  -4  -1   1     1710.56     1679.15     31.53 o 
  -3  -1   1      409.17      415.92      8.62 o 
  -2  -1   1     3683.73     3860.52     99.41 o 
  -1  -1   1     8772.81     8465.32    223.92 o 
   0  -1   1        3.06        1.33      1.17 o 
   1  -1   1    21230.92    19711.81    952.83 o 
   2  -1   1     2396.48     2617.14     56.37 o 
   3  -1   1        1.35        0.90      2.06 o 
   4  -1   1     2210.19     2234.87     55.61 o 
   5  -1   1      656.47      694.51     22.27 o 
   6  -1   1      141.48      133.25      8.96 o 
   7  -1   1      481.00      500.25     18.63 o 
  -7   0   1      325.18      327.31     13.59 o 
  -6   0   1      221.03      214.49      9.60 o 
  -5   0   1      686.78      709.06     16.08 o 
  -4   0   1     1739.89     1803.63     37.06 o 
  -3   0   1      108.24      119.67      3.34 o 
  -2   0   1     2008.33     2061.77     39.78 o 
  -1   0   1    16453.90    14144.17    433.25 o 
   0   0   1      225.62      166.12     10.02 o 
   1   0   1     8169.36     8879.48    302.45 o 
   2   0   1     2135.09     2289.78     58.54 o 
   3   0   1       17.13       12.18      1.36 o 
   4   0   1     2265.27     2251.33     42.64 o 
   5   0   1      809.21      774.54     21.76 o 
   6   0   1      393.20      365.35     22.90 o 
   7   0   1      432.38      498.71     20.17 o 
  -7   1   1      303.32      310.79     14.04 o 
  -6   1   1      223.82      226.71      9.80 o 
  -5   1   1      462.47      509.62     13.69 o 
  -4   1   1     3975.54     4176.73     88.16 o 
  -3   1   1        1.48        1.12      0.83 o 
  -2   1   1     3390.97     3533.84     72.22 o 
  -1   1   1     8174.78     9145.95    200.94 o 
   0   1   1        0.77        1.07      0.28 o 
   1   1   1     3849.41     4035.67    104.22 o 
   2   1   1     5789.75     6368.95    140.48 o 
   3   1   1      176.62      203.56      7.56 o 
   4   1   1     1761.71     1804.87     33.71 o 
   5   1   1      327.93      336.83     11.26 o 
   6   1   1       24.85       34.96      4.24 o 
   7   1   1      363.67      357.71     14.75 o 
  -7   2   1      295.54      284.31     17.33 o 
  -6   2   1      100.04       81.15     11.66 o 
  -5   2   1      332.05      330.47     11.93 o 
  -4   2   1     4171.95     4319.27     92.56 o 
  -3   2   1       66.14       59.79      2.75 o 
  -2   2   1     1434.10     1457.62     36.99 o 
  -1   2   1       71.78       81.04      2.71 o 
   0   2   1        9.53       15.89      1.30 o 
   1   2   1        6.16       13.58      1.86 o 
   2   2   1     1795.05     1731.39     39.28 o 
   3   2   1       77.45       79.43      2.81 o 
   4   2   1     2534.18     2513.82     51.22 o 
   5   2   1      134.18      142.99      6.02 o 
   6   2   1      280.48      278.52     11.89 o 
   7   2   1      179.80      208.31     10.65 o 
  -7   3   1      325.02      319.37     23.92 o 
  -6   3   1      175.66      189.65      8.67 o 
  -5   3   1       47.36       44.21      3.63 o 
  -4   3   1     1291.80     1306.38     29.23 o 
  -3   3   1     1313.88     1487.07     38.44 o 
  -2   3   1     1065.44     1094.89     28.16 o 
  -1   3   1      304.73      292.77      8.15 o 
   0   3   1       50.34       59.18      2.09 o 
   1   3   1       13.34       19.55      1.46 o 
   2   3   1     2713.44     2547.28     57.37 o 
   3   3   1        0.16        1.70      0.85 o 
   4   3   1     1401.96     1358.95     26.11 o 
   5   3   1      791.36      826.74     21.30 o 
   6   3   1      150.09      166.09      7.62 o 
   7   3   1      262.98      261.83     15.40 o 
  -7   4   1      145.90       87.92     11.75 o 
  -6   4   1      514.53      483.80     20.77 o 
  -5   4   1        0.70        0.57      2.02 o 
  -4   4   1      474.29      474.90     13.00 o 
  -3   4   1      832.67      831.04     41.82 o 
  -2   4   1      719.68      703.60     15.44 o 
  -1   4   1      608.82      596.78     15.02 o 
   0   4   1      531.75      529.62     14.17 o 
   1   4   1     1344.97     1277.05     28.72 o 
   2   4   1     2498.57     2436.05     69.85 o 
   3   4   1        1.37        0.62      0.86 o 
   4   4   1      492.96      498.93     11.97 o 
   5   4   1      460.04      457.02     14.53 o 
   6   4   1       46.22       38.10      5.71 o 
  -7   5   1      167.89      178.58     16.85 o 
  -6   5   1      218.99      222.60     17.84 o 
  -5   5   1      240.91      207.38     10.50 o 
  -4   5   1      624.39      622.13     14.79 o 
  -3   5   1      776.97      773.24     16.57 o 
  -2   5   1      141.58      130.75      5.04 o 
  -1   5   1     3948.21     3798.90     75.15 o 
   0   5   1     1574.36     1607.48     39.09 o 
   1   5   1     2696.53     2518.18     62.63 o 
   2   5   1     3461.08     3500.09     76.98 o 
   3   5   1       72.34       85.33      3.57 o 
   4   5   1      915.83      907.68     20.16 o 
   5   5   1      207.27      201.10      7.90 o 
   6   5   1      103.16      109.81      9.13 o 
  -7   6   1      130.45      131.37     14.19 o 
  -6   6   1      526.38      546.26     19.15 o 
  -5   6   1       82.14       75.09      5.19 o 
  -4   6   1      654.32      674.93     18.55 o 
  -3   6   1      460.20      452.48     10.27 o 
  -2   6   1      229.17      210.24      5.31 o 
  -1   6   1     8909.15     8810.56    191.37 o 
   0   6   1     1446.38     1443.52     35.41 o 
   1   6   1     3134.25     2937.92     64.69 o 
   2   6   1     2795.31     2694.73     67.82 o 
   3   6   1      331.48      320.27      9.15 o 
   4   6   1     1158.96     1156.39     25.36 o 
   5   6   1      175.27      192.85      9.49 o 
   6   6   1       10.81        9.74      4.00 o 
  -7   7   1      155.12      159.08     12.68 o 
  -6   7   1      713.16      707.74     23.94 o 
  -5   7   1      351.31      351.30     26.29 o 
  -4   7   1      961.21      946.75     25.71 o 
  -3   7   1     1926.64     1997.99     44.80 o 
  -2   7   1      808.63      832.71     16.62 o 
  -1   7   1     2148.20     2080.59     46.60 o 
   0   7   1      887.69      906.63     18.41 o 
   1   7   1      828.09      764.38     18.13 o 
   2   7   1     1295.12     1331.10     34.66 o 
   3   7   1      131.93      123.80      5.65 o 
   4   7   1      318.62      299.40     11.86 o 
   5   7   1      127.05      136.11      9.17 o 
   6   7   1        1.50        0.96      3.67 o 
  -7   8   1      203.39      199.71     12.69 o 
  -6   8   1      342.16      356.63     13.74 o 
  -5   8   1        8.56        3.88      1.85 o 
  -4   8   1     3294.54     3311.91     82.88 o 
  -3   8   1      401.24      436.34     11.27 o 
  -2   8   1      124.11      119.13      3.50 o 
  -1   8   1     2493.55     2528.93     52.32 o 
   0   8   1      220.52      209.13      5.29 o 
   1   8   1     1078.33     1003.81     23.60 o 
   2   8   1     1009.78      971.75     35.62 o 
   3   8   1        1.89        3.92      1.75 o 
   4   8   1      794.41      717.54     27.71 o 
   5   8   1      241.34      247.99     11.32 o 
  -6   9   1      384.35      387.02     24.27 o 
  -5   9   1        0.17        0.01      2.40 o 
  -4   9   1      641.62      631.39     21.64 o 
  -3   9   1     2325.42     2339.87     52.77 o 
  -2   9   1      164.38      162.84      5.26 o 
  -1   9   1     1620.69     1704.64     35.81 o 
   0   9   1      240.94      252.71      7.32 o 
   1   9   1      266.64      246.19     10.32 o 
   2   9   1     1270.17     1187.14     31.97 o 
   3   9   1      107.97      100.45      7.71 o 
   4   9   1      335.98      331.67     15.52 o 
   5   9   1      478.79      478.97     17.69 o 
  -6  10   1      163.46      182.49      8.89 o 
  -5  10   1       36.52       32.17      5.06 o 
  -4  10   1      589.18      599.40     26.14 o 
  -3  10   1      479.32      464.00     12.43 o 
  -2  10   1       85.16       90.06      4.37 o 
  -1  10   1      952.64      984.70     21.70 o 
   0  10   1      810.90      816.10     20.73 o 
   1  10   1     1141.28     1116.22     30.19 o 
   2  10   1      363.85      364.91     13.97 o 
   3  10   1      105.71       91.68      7.01 o 
   4  10   1      253.56      254.21     14.07 o 
  -6  11   1      371.20      389.13     17.00 o 
  -5  11   1       18.59       15.96      2.94 o 
  -4  11   1      481.42      461.59     14.76 o 
  -3  11   1      424.47      427.45     13.22 o 
  -2  11   1       23.15       29.72      2.73 o 
  -1  11   1     2955.76     2884.63     70.98 o 
   0  11   1      498.23      489.75     14.31 o 
   1  11   1      270.82      274.59     11.48 o 
   2  11   1     1929.71     1859.23     64.09 o 
   3  11   1       74.00       77.29      6.87 o 
   4  11   1      200.67      189.79     12.21 o 
  -5  12   1       11.53        8.41      2.53 o 
  -4  12   1      333.63      308.31     11.01 o 
  -3  12   1      404.22      413.06     13.16 o 
  -2  12   1       49.47       46.70      4.77 o 
  -1  12   1     1193.38     1235.59     62.19 o 
   0  12   1      401.10      395.00     14.50 o 
   1  12   1       75.95       77.10      5.57 o 
   2  12   1      631.84      616.39     24.92 o 
   3  12   1       63.04       66.04      6.87 o 
  -5  13   1        1.88        1.72      2.31 o 
  -4  13   1      288.55      261.46     11.67 o 
  -3  13   1      562.91      555.61     17.01 o 
  -2  13   1      116.84      114.68      7.82 o 
  -1  13   1      731.64      692.02     37.06 o 
   0  13   1      156.65      159.92     13.37 o 
   1  13   1      131.61      134.29      8.81 o 
   2  13   1      394.69      390.01     17.97 o 
   3  13   1       14.61       18.68      6.66 o 
  -4  14   1      394.38      380.64     15.64 o 
  -3  14   1      333.67      313.44     11.12 o 
  -2  14   1        1.28        3.41      3.63 o 
  -1  14   1      304.89      326.74     21.42 o 
   0  14   1       83.93       75.73      9.76 o 
   1  14   1       61.76       60.34      9.18 o 
   2  14   1      252.94      255.62     14.00 o 
  -3  15   1      336.24      380.46     24.19 o 
  -2  15   1        0.44       -0.06      3.96 o 
  -1  15   1      137.46      126.77     12.32 o 
   0  15   1       32.28       24.07      6.74 o 
  -1 -15   2      135.94      133.93      9.68 o 
   0 -15   2      282.39      305.18     21.33 o 
   1 -15   2      107.23      104.70     11.61 o 
   2 -15   2      186.52      163.88     13.91 o 
  -2 -14   2        3.94       -0.44      5.72 o 
  -1 -14   2      189.28      192.83     13.29 o 
   0 -14   2      180.00      178.92     10.52 o 
   1 -14   2       25.00       26.63      6.30 o 
   2 -14   2      341.91      356.75     22.16 o 
   4 -14   2      164.01      177.98     11.48 o 
  -3 -13   2      133.21      124.45      9.17 o 
  -2 -13   2        1.19        3.53      2.84 o 
  -1 -13   2      221.36      214.64     11.58 o 
   0 -13   2      256.42      266.48     25.61 o 
   1 -13   2       49.59       43.90      5.05 o 
   2 -13   2      482.25      500.60     27.96 o 
   3 -13   2      117.48      105.42      7.70 o 
   4 -13   2       78.37       73.94      7.21 o 
  -4 -12   2       17.35       17.87      4.55 o 
  -3 -12   2      273.46      297.29     15.08 o 
  -2 -12   2       38.12       38.06      5.20 o 
  -1 -12   2      697.82      695.33     20.63 o 
   0 -12   2      451.22      436.00     18.26 o 
   1 -12   2       20.91       17.90      3.44 o 
   2 -12   2     1324.24     1323.49     50.13 o 
   3 -12   2      199.64      189.99     10.79 o 
   4 -12   2       50.68       52.98      8.65 o 
   5 -12   2      621.33      549.84     35.30 o 
  -4 -11   2       43.42       43.32      5.84 o 
  -3 -11   2      265.80      278.05     13.92 o 
  -2 -11   2        2.12        3.16      2.24 o 
  -1 -11   2      873.34      857.12     24.30 o 
   0 -11   2      394.54      423.12     11.93 o 
   1 -11   2      114.98      114.31      7.13 o 
   2 -11   2      676.25      753.88     20.03 o 
   3 -11   2      233.38      229.33     12.08 o 
   4 -11   2       15.94       22.21      3.23 o 
   5 -11   2      630.53      612.20     25.90 o 
   6 -11   2       28.71       27.23      8.15 o 
  -5 -10   2      177.35      174.28     11.29 o 
  -4 -10   2      109.28      112.69      8.34 o 
  -3 -10   2      765.84      724.95     28.15 o 
  -2 -10   2        0.81        7.75      4.24 o 
  -1 -10   2     2111.41     2059.12     53.25 o 
   0 -10   2     1447.80     1362.92     40.32 o 
   1 -10   2      136.33      131.66      6.00 o 
   2 -10   2      497.99      490.73     13.66 o 
   3 -10   2      439.04      437.15     13.57 o 
   4 -10   2      231.87      211.04     13.05 o 
   5 -10   2      400.66      380.49     14.81 o 
   6 -10   2       62.68       58.65      4.90 o 
  -5  -9   2       71.70       68.01      8.11 o 
  -4  -9   2      173.49      160.72      9.56 o 
  -3  -9   2      425.53      446.96     25.37 o 
  -2  -9   2      427.41      368.71     23.63 o 
  -1  -9   2      298.29      299.58      9.92 o 
   0  -9   2     1074.40     1106.16     28.39 o 
   1  -9   2       12.68       16.95      2.16 o 
   2  -9   2      336.96      327.42      8.91 o 
   3  -9   2      306.74      302.91     14.25 o 
   4  -9   2       89.22       89.34      4.50 o 
   5  -9   2      365.61      372.85     14.39 o 
   6  -9   2       34.48       30.30      4.65 o 
  -5  -8   2       66.71       78.63      7.07 o 
  -4  -8   2      246.75      222.16     13.85 o 
  -3  -8   2     1034.54     1015.91     28.14 o 
  -2  -8   2       15.20       18.80      2.48 o 
  -1  -8   2       37.94       40.74      3.83 o 
   0  -8   2      447.92      436.50     12.73 o 
   1  -8   2      119.22      115.52      3.39 o 
   2  -8   2      946.11      975.45     22.92 o 
   3  -8   2     1586.12     1569.80     55.07 o 
   4  -8   2      835.45      836.10     23.45 o 
   5  -8   2      258.41      299.10     10.14 o 
   6  -8   2      140.00      149.09     16.11 o 
  -6  -7   2      150.92      151.31      8.46 o 
  -5  -7   2      214.12      213.52     12.26 o 
  -4  -7   2      148.03      156.98      7.73 o 
  -3  -7   2     1309.83     1282.94     34.23 o 
  -2  -7   2      376.67      387.02     11.87 o 
  -1  -7   2       90.69      104.58      4.00 o 
   0  -7   2      700.18      705.90     18.29 o 
   1  -7   2       10.52       13.59      1.18 o 
   2  -7   2     1798.88     1790.30     41.98 o 
   3  -7   2     3054.64     3189.08     81.78 o 
   4  -7   2        1.22        0.61      2.39 o 
   5  -7   2      780.76      792.00     24.99 o 
   6  -7   2      251.13      245.40     10.37 o 
   7  -7   2       90.11       95.90     11.19 o 
  -6  -6   2      373.41      367.31     14.37 o 
  -5  -6   2      217.00      227.35      9.25 o 
  -4  -6   2        0.72        0.22      1.23 o 
  -3  -6   2     2760.34     2776.51     61.34 o 
  -2  -6   2      775.51      763.69     16.41 o 
  -1  -6   2        4.35        6.14      1.22 o 
   0  -6   2     5478.24     5570.78    132.81 o 
   1  -6   2       66.24       82.65      2.87 o 
   2  -6   2     3590.28     3703.99     86.90 o 
   3  -6   2     2981.55     2988.49     77.65 o 
   4  -6   2        3.35       10.13      5.17 o 
   5  -6   2     1010.51     1057.83     30.88 o 
   6  -6   2      123.18      118.97      5.29 o 
   7  -6   2       98.91       92.71     13.96 o 
  -6  -5   2      311.08      297.01     12.18 o 
  -5  -5   2      317.08      339.33     10.90 o 
  -4  -5   2       48.42       58.28      5.43 o 
  -3  -5   2     1622.98     1605.53     39.88 o 
  -2  -5   2      372.62      347.64      8.08 o 
  -1  -5   2     1966.80     2000.68     47.53 o 
   0  -5   2    11288.08    10830.39    504.94 o 
   1  -5   2     2330.87     2619.66     66.51 o 
   2  -5   2     9011.00     9586.97    350.86 o 
   3  -5   2     2132.85     2240.73     57.65 o 
   4  -5   2      152.35      149.17      8.43 o 
   5  -5   2     1961.31     1969.69     57.61 o 
   6  -5   2      228.80      222.04      9.85 o 
   7  -5   2       82.55       76.31      4.27 o 
  -7  -4   2       16.82       20.52      5.41 o 
  -6  -4   2      631.95      712.52     33.39 o 
  -5  -4   2     1363.65     1369.94     31.22 o 
  -4  -4   2      375.31      346.45     12.40 o 
  -3  -4   2     3246.48     3346.72     66.09 o 
  -2  -4   2     4575.47     4753.12    101.87 o 
  -1  -4   2    12871.31    12438.59    575.64 o 
   0  -4   2    19601.52    19118.51    534.14 o 
   1  -4   2     1157.14     1345.08     34.48 o 
   2  -4   2     2782.35     2747.02     69.48 o 
   3  -4   2      988.88     1032.65     27.22 o 
   4  -4   2      130.95      132.76      4.81 o 
   5  -4   2     1363.79     1391.07     36.76 o 
   6  -4   2      135.60      149.93      7.74 o 
   7  -4   2       30.37       36.65      5.76 o 
  -7  -3   2        0.61       -0.86      3.27 o 
  -6  -3   2      649.73      635.86     22.90 o 
  -5  -3   2      704.15      690.11     15.88 o 
  -4  -3   2       22.58       24.37      1.81 o 
  -3  -3   2     1322.68     1259.50     25.77 o 
  -2  -3   2     3529.33     3415.19     66.87 o 
  -1  -3   2    12199.11    12273.90   1727.66 o 
   0  -3   2    20092.73    18587.44   2266.15 o 
   1  -3   2     2914.56     2952.37     85.75 o 
   2  -3   2     4998.30     5312.10    134.11 o 
   3  -3   2      518.11      485.56     13.48 o 
   4  -3   2      148.40      148.20      6.70 o 
   5  -3   2     1906.82     1816.53     64.68 o 
   6  -3   2      539.84      544.32     23.32 o 
   7  -3   2      114.23       86.39      7.96 o 
  -7  -2   2        0.05       -1.63      5.04 o 
  -6  -2   2      948.93      984.64     32.47 o 
  -5  -2   2     1028.35     1022.98     20.45 o 
  -4  -2   2      208.30      204.27      7.19 o 
  -3  -2   2     3442.74     3597.79     77.62 o 
  -2  -2   2     2341.77     2492.22     48.89 o 
  -1  -2   2     5778.26     5762.66    298.14 o 
   0  -2   2    13765.29    13435.68   1064.19 o 
   1  -2   2     1095.32     1169.57     33.99 o 
   2  -2   2     3771.99     3853.45     81.25 o 
   3  -2   2     3403.45     3618.09     81.12 o 
   4  -2   2      165.70      212.62      7.16 o 
   5  -2   2     1456.09     1392.63     41.26 o 
   6  -2   2      920.97      928.32     29.57 o 
   7  -2   2       30.94       29.11      5.27 o 
  -7  -1   2       14.51       18.14      5.44 o 
  -6  -1   2      164.89      172.41      7.42 o 
  -5  -1   2     1865.17     1904.41     36.08 o 
  -4  -1   2       24.73       32.00      1.83 o 
  -3  -1   2     3634.06     3759.57     73.33 o 
  -2  -1   2     3910.83     3857.70    131.66 o 
  -1  -1   2      290.84      313.39     24.87 o 
   0  -1   2      639.88      638.64     23.16 o 
   1  -1   2     3157.16     1917.96     68.61 o 
   2  -1   2     1851.08     1768.00     40.01 o 
   3  -1   2     5465.73     5430.84    132.76 o 
   4  -1   2      124.84      144.64      5.56 o 
   5  -1   2     1075.49      975.68     37.95 o 
   6  -1   2     1140.80     1160.11     36.04 o 
   7  -1   2       59.29       60.67      5.67 o 
  -7   0   2       56.44       49.67      5.02 o 
  -6   0   2      301.23      316.93     11.16 o 
  -5   0   2      685.99      698.37     14.45 o 
  -4   0   2       13.03       17.84      1.40 o 
  -3   0   2     8833.96     9469.08    205.74 o 
  -2   0   2      979.28      979.68     26.18 o 
   0   0   2    13608.06    13389.06    693.51 o 
   1   0   2     4417.49     4753.99    144.42 o 
   2   0   2     4236.02     4402.09     97.69 o 
   3   0   2     9710.38    10343.35    462.46 o 
   4   0   2       13.64       15.15      1.92 o 
   5   0   2      937.78      909.71     28.29 o 
   6   0   2      465.47      452.16     16.63 o 
   7   0   2       53.32       65.37     10.09 o 
  -7   1   2       89.22       88.52      6.39 o 
  -6   1   2      255.53      246.16     10.30 o 
  -5   1   2     1101.44     1170.26     22.84 o 
  -4   1   2        2.48        8.19      1.18 o 
  -3   1   2     8742.81     9105.81    255.88 o 
  -2   1   2     4487.38     4670.03    116.52 o 
  -1   1   2     6425.85     6957.43    251.68 o 
   0   1   2    12842.39    12787.48    361.05 o 
   1   1   2      953.09      931.98     18.27 o 
   2   1   2     1133.25     1152.31     26.57 o 
   3   1   2     7767.66     8469.16    186.76 o 
   4   1   2        7.39        9.30      1.57 o 
   5   1   2      645.65      614.35     18.00 o 
   6   1   2      276.53      282.52     11.89 o 
   7   1   2       54.58       43.73      5.26 o 
  -7   2   2      161.62      139.38      9.57 o 
  -6   2   2      456.13      441.26     15.65 o 
  -5   2   2      768.85      787.54     21.66 o 
  -4   2   2      111.28      136.99      4.89 o 
  -3   2   2     4026.49     4204.60    110.55 o 
  -2   2   2     1410.29     1407.42     29.16 o 
  -1   2   2     4632.90     4837.81    107.16 o 
   0   2   2      775.86      746.46     16.01 o 
   1   2   2      224.00      228.00      7.02 o 
   2   2   2     3230.06     3294.93     90.07 o 
   3   2   2     1808.18     1657.85     34.01 o 
   4   2   2       41.93       35.02      2.14 o 
   5   2   2      894.22      903.48     23.02 o 
   6   2   2        1.20        0.57      2.01 o 
   7   2   2        9.48        8.80      3.33 o 
  -7   3   2       33.08       28.34      7.70 o 
  -6   3   2      447.43      454.46     16.00 o 
  -5   3   2      910.89      918.21     27.87 o 
  -4   3   2      186.23      203.11      7.84 o 
  -3   3   2     3763.48     3846.25     81.82 o 
  -2   3   2     2811.55     2785.85     63.68 o 
  -1   3   2      985.21      974.23     27.75 o 
   0   3   2     5393.20     4965.64    103.51 o 
   1   3   2     1333.13     1215.70     28.44 o 
   2   3   2     2030.46     1985.21     40.15 o 
   3   3   2     1367.34     1355.42     28.79 o 
   4   3   2       10.90       10.10      1.41 o 
   5   3   2      743.41      755.31     21.67 o 
   6   3   2      139.50      157.94      8.54 o 
   7   3   2       43.78       40.72      8.43 o 
  -7   4   2       86.21       79.09     11.32 o 
  -6   4   2      439.36      403.62     26.57 o 
  -5   4   2     1169.68     1160.95     42.30 o 
  -4   4   2      122.20      125.33      6.31 o 
  -3   4   2      288.13      219.22      6.51 o 
  -2   4   2     2697.38     2753.88     49.48 o 
  -1   4   2     1376.92     1496.86     30.80 o 
   0   4   2     2644.44     2414.12     52.92 o 
   1   4   2     2045.90     2047.23     45.23 o 
   2   4   2     1913.69     1870.16     54.89 o 
   3   4   2      138.03      121.86      3.97 o 
   4   4   2       29.57       29.90      2.20 o 
   5   4   2      448.56      447.74     14.40 o 
   6   4   2      218.16      215.80     10.37 o 
  -7   5   2       30.04       32.36      8.26 o 
  -6   5   2      207.69      195.87     16.37 o 
  -5   5   2     1416.60     1373.39     49.41 o 
  -4   5   2       39.96       39.11      2.62 o 
  -3   5   2      751.10      770.46     16.50 o 
  -2   5   2     1138.56     1084.77     22.78 o 
  -1   5   2     1082.37     1050.00     21.95 o 
   0   5   2     3817.06     3612.11     68.10 o 
   1   5   2     3521.36     3471.76     99.70 o 
   2   5   2     2083.69     2224.12     49.45 o 
   3   5   2      908.98      900.59     19.64 o 
   4   5   2      302.77      302.75      8.83 o 
   5   5   2      391.68      378.29     12.77 o 
   6   5   2      320.73      330.93     22.39 o 
  -7   6   2       66.11       71.25     11.07 o 
  -6   6   2      389.10      369.58     25.55 o 
  -5   6   2     2129.57     2154.92    101.66 o 
  -4   6   2       23.51       27.65      3.82 o 
  -3   6   2     1281.85     1281.10     27.06 o 
  -2   6   2     4667.56     4806.78     89.65 o 
  -1   6   2     1384.53     1496.69     31.00 o 
   0   6   2     4917.08     4715.43     89.32 o 
   1   6   2      868.42      776.90     18.23 o 
   2   6   2      627.19      602.44     17.17 o 
   3   6   2      808.23      823.14     20.07 o 
   4   6   2       50.34       48.55      3.37 o 
   5   6   2      194.53      192.46     11.74 o 
   6   6   2      259.78      233.73     14.14 o 
  -7   7   2       79.53       86.79      5.09 o 
  -6   7   2      245.55      257.54     10.26 o 
  -5   7   2     1433.12     1475.27     46.15 o 
  -4   7   2        3.42        1.48      1.04 o 
  -3   7   2     1643.32     1664.97     34.97 o 
  -2   7   2     2706.51     2794.73     52.93 o 
  -1   7   2       16.87       23.60      1.74 o 
   0   7   2     6814.82     6548.75    123.45 o 
   1   7   2     1064.90     1005.99     23.51 o 
   2   7   2      102.15       99.36      3.96 o 
   3   7   2     2642.77     2677.78     72.87 o 
   4   7   2       15.52       19.53      2.65 o 
   5   7   2       97.74       86.64      8.08 o 
   6   7   2      432.63      461.29     22.78 o 
  -7   8   2      112.08      120.08      6.56 o 
  -6   8   2      523.09      535.48     19.02 o 
  -5   8   2      879.99      915.47     30.20 o 
  -4   8   2       11.51        7.57      2.02 o 
  -3   8   2     2472.14     2510.70     56.36 o 
  -2   8   2     1242.84     1213.94     35.67 o 
  -1   8   2       18.61       19.06      1.47 o 
   0   8   2     1560.78     1544.62     30.49 o 
   1   8   2      438.64      428.97     11.22 o 
   2   8   2       67.02       81.45      5.32 o 
   3   8   2      966.67      949.64     23.29 o 
   4   8   2       86.48       86.22     11.46 o 
   5   8   2      160.74      138.09      7.72 o 
  -6   9   2      198.99      198.53     15.52 o 
  -5   9   2      432.28      472.75     33.10 o 
  -4   9   2      499.31      490.93     22.56 o 
  -3   9   2     2112.63     2194.82     50.03 o 
  -2   9   2     1299.36     1365.59     32.48 o 
  -1   9   2       45.03       43.58      2.11 o 
   0   9   2     1712.52     1735.37     39.56 o 
   1   9   2      426.11      424.41     11.37 o 
   2   9   2        2.65        2.62      1.46 o 
   3   9   2     1171.21     1104.89     34.41 o 
   4   9   2      155.70      157.09      7.98 o 
   5   9   2       99.96       91.17      6.69 o 
  -6  10   2       31.26       32.53      3.63 o 
  -5  10   2      228.88      243.37     11.94 o 
  -4  10   2       73.97       75.37      4.32 o 
  -3  10   2      394.35      404.15     11.17 o 
  -2  10   2      955.74      930.10     25.33 o 
  -1  10   2       14.68       12.04      1.55 o 
   0  10   2     1194.70     1167.91     27.48 o 
   1  10   2      317.55      325.54      9.45 o 
   2  10   2      125.17      131.33      9.65 o 
   3  10   2      301.86      309.35     14.62 o 
   4  10   2      302.25      303.21     12.60 o 
  -6  11   2       59.47       57.33      4.95 o 
  -5  11   2      216.66      214.73      8.59 o 
  -4  11   2      152.87      156.49      6.02 o 
  -3  11   2      521.39      535.60     25.43 o 
  -2  11   2      670.37      674.58     19.31 o 
  -1  11   2      169.66      168.44      7.61 o 
   0  11   2      949.90      975.59     26.02 o 
   1  11   2      723.15      682.86     19.95 o 
   2  11   2       70.64       85.35      6.27 o 
   3  11   2      549.80      539.43     51.81 o 
   4  11   2      175.23      187.13     13.13 o 
  -5  12   2      439.53      415.03     14.09 o 
  -4  12   2       25.80       27.32      3.05 o 
  -3  12   2      164.12      149.43      6.62 o 
  -2  12   2      761.18      788.50     22.30 o 
  -1  12   2       12.34       13.31      3.26 o 
   0  12   2      224.30      238.38     27.00 o 
   1  12   2      483.67      491.56     20.45 o 
   2  12   2       30.51       32.29      4.93 o 
   3  12   2      242.89      238.78     12.98 o 
  -5  13   2      370.78      366.90     13.25 o 
  -4  13   2       48.18       48.75      4.71 o 
  -3  13   2       65.35       64.67      7.13 o 
  -2  13   2      843.92      845.28     31.97 o 
  -1  13   2       19.67       13.72      3.29 o 
   0  13   2      104.85      111.70      8.40 o 
   1  13   2      365.88      357.33     22.99 o 
   2  13   2       42.45       35.70      5.35 o 
   3  13   2      225.04      235.03     13.31 o 
  -4  14   2       49.78       45.10      4.86 o 
  -3  14   2       53.43       48.00      5.53 o 
  -2  14   2      151.68      164.17      9.92 o 
  -1  14   2       11.84        7.39      4.31 o 
   0  14   2       88.87       97.32     11.08 o 
   1  14   2      155.28      150.55     13.82 o 
   2  14   2        1.67        5.21      5.11 o 
  -3  15   2       37.33       48.08      5.90 o 
  -2  15   2      123.34      128.14     12.69 o 
  -1  15   2        4.86        0.88      4.43 o 
   0  15   2       57.95       70.05     10.11 o 
   0 -15   3      441.39      457.54     20.52 o 
   1 -15   3      188.36      180.45     15.02 o 
  -2 -14   3      278.30      266.36     14.25 o 
  -1 -14   3       88.51       92.55      7.84 o 
   0 -14   3      193.81      195.91     19.22 o 
   1 -14   3      235.25      238.84     12.56 o 
   2 -14   3        1.20        2.05      3.30 o 
  -3 -13   3       15.00        9.13      5.86 o 
  -2 -13   3      413.59      406.01     18.62 o 
  -1 -13   3       48.16       49.49      5.61 o 
   0 -13   3      176.11      183.80     10.22 o 
   1 -13   3      325.65      344.51     23.34 o 
   2 -13   3        1.64        3.34      2.66 o 
   4 -13   3      415.38      418.77     27.69 o 
  -4 -12   3      111.88      124.93      9.53 o 
  -3 -12   3       78.72       79.85      7.45 o 
  -2 -12   3      511.89      510.21     25.58 o 
  -1 -12   3       14.29       22.41      3.39 o 
   0 -12   3      207.07      195.35     21.58 o 
   1 -12   3      599.25      570.63     29.83 o 
   2 -12   3       11.83       25.48      5.64 o 
   3 -12   3      339.26      350.94     16.31 o 
   4 -12   3      369.41      370.81     25.24 o 
   5 -12   3        2.24        7.49      5.67 o 
  -4 -11   3      227.61      229.06     12.79 o 
  -3 -11   3       20.13       25.59      4.45 o 
  -2 -11   3      649.79      639.79     38.50 o 
  -1 -11   3        4.05        5.53      1.96 o 
   0 -11   3      244.23      228.66      7.64 o 
   1 -11   3      963.38      980.95     35.14 o 
   2 -11   3       56.59       50.73      3.44 o 
   3 -11   3      275.07      282.65     13.66 o 
   4 -11   3      387.11      404.22     26.68 o 
   5 -11   3       13.23       10.96      5.52 o 
  -5 -10   3      308.77      293.10     15.46 o 
  -4 -10   3      166.64      164.68     14.55 o 
  -3 -10   3       13.80       12.75      3.51 o 
  -2 -10   3     1813.86     1754.14     46.36 o 
  -1 -10   3        2.81        3.20      2.56 o 
   0 -10   3       57.00       58.83      4.02 o 
   1 -10   3     2136.69     2053.61     68.96 o 
   2 -10   3        0.38        1.50      1.60 o 
   3 -10   3      191.70      209.17     10.88 o 
   4 -10   3      409.91      434.51     19.05 o 
   5 -10   3       26.76       17.29      6.18 o 
   6 -10   3      341.69      380.75     27.84 o 
  -5  -9   3      443.64      455.17     20.49 o 
  -4  -9   3      312.82      302.09     25.41 o 
  -3  -9   3       38.40       32.02      3.86 o 
  -2  -9   3      179.75      175.61      7.35 o 
  -1  -9   3     1381.74     1391.30     41.14 o 
   0  -9   3     1157.80     1111.93     27.15 o 
   1  -9   3      556.19      566.39     15.43 o 
   2  -9   3      120.31      116.34      5.43 o 
   3  -9   3      569.16      548.62     22.08 o 
   4  -9   3      340.77      349.13     15.86 o 
   5  -9   3       28.26       29.30      4.60 o 
   6  -9   3      143.57      147.27     15.32 o 
  -5  -8   3      591.02      563.62     23.67 o 
  -4  -8   3      248.51      240.76     17.95 o 
  -3  -8   3       14.20       14.54      2.43 o 
  -2  -8   3      549.34      552.27     16.35 o 
  -1  -8   3      306.20      301.34     10.87 o 
   0  -8   3       39.67       36.79      3.47 o 
   1  -8   3     1247.48     1204.05     25.79 o 
   2  -8   3      197.81      200.03     12.77 o 
   3  -8   3     2344.68     2443.38     84.65 o 
   4  -8   3       74.06       79.74      5.08 o 
   5  -8   3        1.01        3.34      1.61 o 
   6  -8   3      250.97      219.23     19.12 o 
  -6  -7   3       10.47        7.84      3.06 o 
  -5  -7   3      216.01      222.91      9.36 o 
  -4  -7   3      877.52      815.69     22.20 o 
  -3  -7   3       84.43       79.53      3.85 o 
  -2  -7   3      408.11      399.90     12.24 o 
  -1  -7   3     1695.75     1628.51     47.11 o 
   0  -7   3      397.57      423.95     11.71 o 
   1  -7   3     2683.33     2617.52     54.14 o 
   2  -7   3      364.10      380.65     16.99 o 
   3  -7   3      622.73      644.34     18.22 o 
   4  -7   3     2115.59     2093.78     54.74 o 
   5  -7   3        0.05        2.93      2.24 o 
   6  -7   3      256.15      244.80     13.29 o 
   7  -7   3      203.54      191.68     18.34 o 
  -6  -6   3        8.41        7.29      2.29 o 
  -5  -6   3      110.49      119.44      6.25 o 
  -4  -6   3      450.71      464.37     13.33 o 
  -3  -6   3        0.81        8.28      2.63 o 
  -2  -6   3     1699.64     1734.82     38.47 o 
  -1  -6   3     1488.46     1465.31     36.09 o 
   0  -6   3     1452.12     1524.36     31.83 o 
   1  -6   3     1649.04     1542.74     34.72 o 
   2  -6   3     1830.89     2014.08     74.07 o 
   3  -6   3      863.03      916.07     32.46 o 
   4  -6   3      735.51      743.15     20.86 o 
   5  -6   3      510.39      477.87     14.45 o 
   6  -6   3      363.04      344.72     11.34 o 
   7  -6   3      205.36      189.99     12.03 o 
  -6  -5   3       43.47       43.80      3.83 o 
  -5  -5   3      139.37      130.71      5.79 o 
  -4  -5   3     2085.52     2152.92     52.63 o 
  -3  -5   3      304.77      302.60      8.54 o 
  -2  -5   3     5401.59     5655.19    110.63 o 
  -1  -5   3     7773.56     7410.72    173.34 o 
   0  -5   3     1098.51     1060.39     31.60 o 
   1  -5   3    11201.38    11379.76    298.64 o 
   2  -5   3      202.65      201.61      9.10 o 
   3  -5   3      207.38      201.04      6.62 o 
   4  -5   3     1225.00     1158.90     32.74 o 
   5  -5   3      176.50      173.13      6.54 o 
   6  -5   3      393.03      403.13     14.10 o 
   7  -5   3      236.06      266.33     14.91 o 
  -7  -4   3      262.95      277.09     16.19 o 
  -6  -4   3       42.66       40.04      3.62 o 
  -5  -4   3      346.46      366.97     10.97 o 
  -4  -4   3     1169.48     1146.43     27.17 o 
  -3  -4   3       33.84       38.61      2.21 o 
  -2  -4   3     6817.77     7180.81    139.99 o 
  -1  -4   3     5429.61     5178.57    229.18 o 
   0  -4   3      707.11      752.37     18.12 o 
   1  -4   3     8940.91     9593.38    271.21 o 
   2  -4   3      428.06      448.31     17.08 o 
   3  -4   3      177.40      172.86     17.57 o 
   4  -4   3     2618.37     2626.08     67.37 o 
   5  -4   3        2.25        2.60      1.35 o 
   6  -4   3      180.95      164.16     10.17 o 
   7  -4   3      387.77      397.64     25.19 o 
  -7  -3   3      266.42      267.00     15.49 o 
  -6  -3   3       26.97       24.72      2.73 o 
  -5  -3   3     1401.30     1341.74     28.61 o 
  -4  -3   3     1106.33     1177.54     27.06 o 
  -3  -3   3      181.66      212.10      5.89 o 
  -2  -3   3     5355.40     5380.87    108.54 o 
  -1  -3   3     3280.94     3271.15     77.20 o 
   0  -3   3        1.28        0.69      2.85 o 
   1  -3   3     1081.77     1185.62     30.44 o 
   2  -3   3      826.55      865.92     30.83 o 
   3  -3   3      403.66      397.04      9.28 o 
   4  -3   3     1619.17     1588.40     53.44 o 
   5  -3   3      206.18      201.47      6.90 o 
   6  -3   3      379.83      418.08     19.23 o 
   7  -3   3      263.23      282.38     15.55 o 
  -7  -2   3      255.54      278.43     15.50 o 
  -6  -2   3       97.38      123.10     18.30 o 
  -5  -2   3     1540.65     1593.34     30.67 o 
  -4  -2   3     1139.34     1113.88     25.81 o 
  -3  -2   3      120.42      128.31      3.80 o 
  -2  -2   3     2172.07     2259.31     44.69 o 
  -1  -2   3      659.84      817.05     78.11 o 
   0  -2   3       89.18       82.21      5.84 o 
   1  -2   3     1709.74     1677.06     42.78 o 
   2  -2   3     1378.75     1404.73     36.17 o 
   3  -2   3     1184.56     1305.95     28.22 o 
   4  -2   3     1810.34     1864.65     39.48 o 
   5  -2   3      301.88      301.58     11.14 o 
   6  -2   3      213.00      184.58     11.07 o 
   7  -2   3      382.99      359.27     18.22 o 
  -7  -1   3      125.90      143.27     10.25 o 
  -6  -1   3      308.63      309.29     12.79 o 
  -5  -1   3      182.49      200.37      5.56 o 
  -4  -1   3     2350.57     2368.92     44.11 o 
  -3  -1   3      271.54      268.56      7.21 o 
  -2  -1   3      512.66      464.26     12.35 o 
  -1  -1   3       21.67       29.19      2.90 o 
   0  -1   3       89.98       90.75      4.29 o 
   1  -1   3     1556.59     1552.78     39.41 o 
   2  -1   3     4502.74     4597.31    101.64 o 
   3  -1   3       38.03       34.94      2.24 o 
   4  -1   3     3243.50     3496.81     86.75 o 
   5  -1   3      466.36      469.40     16.38 o 
   6  -1   3      100.27       88.56      6.10 o 
   7  -1   3      309.62      304.62     13.30 o 
  -7   0   3      135.81      146.64      9.95 o 
  -6   0   3       96.04       93.25      5.21 o 
  -5   0   3        0.63        1.91      1.13 o 
  -4   0   3      721.19      720.43     14.43 o 
  -3   0   3      556.39      583.64     14.00 o 
  -2   0   3      973.56      996.02     35.60 o 
  -1   0   3     1034.82      914.01     75.27 o 
   0   0   3        9.72        5.54      1.22 o 
   1   0   3      262.82      213.38      6.14 o 
   2   0   3     5641.43     5835.95    142.15 o 
   3   0   3        0.71        2.55      1.13 o 
   4   0   3     1354.21     1377.11     35.75 o 
   5   0   3      357.30      358.10     13.31 o 
   6   0   3      234.47      225.94     10.33 o 
   7   0   3      244.66      271.20     12.56 o 
  -7   1   3      208.20      240.22     20.82 o 
  -6   1   3      433.71      420.97     13.50 o 
  -5   1   3       11.58       20.44      2.22 o 
  -4   1   3     1483.62     1417.38     29.38 o 
  -3   1   3        2.52        1.51      0.97 o 
  -2   1   3     1888.98     1989.63     56.73 o 
  -1   1   3     9384.92     9997.82    295.97 o 
   0   1   3       94.87      100.93      3.64 o 
   1   1   3    15794.32    14680.29    423.85 o 
   2   1   3     2963.88     2892.99     71.43 o 
   3   1   3      144.54      153.77      5.53 o 
   4   1   3      981.30     1019.20     27.20 o 
   5   1   3      236.93      223.56      8.34 o 
   6   1   3      265.30      259.16     11.31 o 
   7   1   3      218.15      235.91     11.51 o 
  -7   2   3      315.38      329.47     23.51 o 
  -6   2   3      175.20      144.81     17.13 o 
  -5   2   3        6.86        8.13      1.41 o 
  -4   2   3     1746.36     1837.88     40.39 o 
  -3   2   3       36.55       28.22      1.94 o 
  -2   2   3       19.98       18.60      1.16 o 
  -1   2   3    24118.03    23789.19    723.59 o 
   0   2   3      535.97      538.15     11.56 o 
   1   2   3      448.82      421.49      9.48 o 
   2   2   3     3725.33     3859.29     85.58 o 
   3   2   3      183.63      181.30      6.09 o 
   4   2   3     1063.33     1016.55     24.84 o 
   5   2   3       54.64       53.91      3.89 o 
   6   2   3       35.26       36.64      4.40 o 
   7   2   3      246.23      259.33     12.38 o 
  -7   3   3      546.27      516.16     33.08 o 
  -6   3   3      150.67      164.69     14.22 o 
  -5   3   3      210.48      233.16      7.56 o 
  -4   3   3     1424.03     1420.44     31.61 o 
  -3   3   3      668.70      684.87     15.47 o 
  -2   3   3     2235.09     2228.55     66.25 o 
  -1   3   3     1099.00     1043.56     27.87 o 
   0   3   3      638.05      615.59     14.58 o 
   1   3   3     2081.42     1982.29     55.86 o 
   2   3   3     1211.63     1101.55     22.73 o 
   3   3   3      325.72      325.75      7.98 o 
   4   3   3      935.24      923.28     23.00 o 
   5   3   3      371.73      370.91     17.00 o 
   6   3   3      328.52      321.64     13.36 o 
  -7   4   3      489.59      495.62     32.35 o 
  -6   4   3      373.74      372.72     24.89 o 
  -5   4   3      326.26      319.14     13.66 o 
  -4   4   3     1634.75     1646.55     40.99 o 
  -3   4   3     1036.98     1145.30     31.90 o 
  -2   4   3      268.36      231.25      5.33 o 
  -1   4   3     1367.50     1347.09     25.86 o 
   0   4   3      504.40      520.03     11.28 o 
   1   4   3     1699.25     1638.87     36.42 o 
   2   4   3      289.16      265.16      6.57 o 
   3   4   3       55.90       55.91      2.80 o 
   4   4   3     1092.67     1028.72     22.48 o 
   5   4   3      720.34      717.84     21.00 o 
   6   4   3        0.24        2.49      2.58 o 
  -7   5   3      212.77      219.10     18.84 o 
  -6   5   3      664.01      672.36     39.73 o 
  -5   5   3       41.18       41.21      4.27 o 
  -4   5   3     1932.77     1988.25     54.65 o 
  -3   5   3     1752.24     1779.32     34.37 o 
  -2   5   3      612.73      577.23     11.51 o 
  -1   5   3     1790.17     1735.20     33.35 o 
   0   5   3      736.69      746.99     14.95 o 
   1   5   3     1882.23     1850.41     46.36 o 
   2   5   3     2044.10     2007.63     45.15 o 
   3   5   3       82.51       87.97      3.38 o 
   4   5   3      510.12      509.23     13.64 o 
   5   5   3      845.11      874.60     25.05 o 
   6   5   3       16.56       19.82      4.98 o 
  -7   6   3      186.69      172.16     16.42 o 
  -6   6   3      275.21      254.90     19.63 o 
  -5   6   3        1.34        2.08      1.06 o 
  -4   6   3     1307.77     1351.44     34.82 o 
  -3   6   3     1204.11     1192.50     35.14 o 
  -2   6   3      424.85      420.86      9.51 o 
  -1   6   3     5054.03     5166.05     97.69 o 
   0   6   3      689.62      683.91     13.91 o 
   1   6   3     3727.75     3683.63     80.95 o 
   2   6   3     3530.68     3516.10     86.28 o 
   3   6   3      237.14      227.83      6.55 o 
   4   6   3     1947.77     1898.23     42.93 o 
   5   6   3      684.87      638.53     21.97 o 
   6   6   3       13.38        9.56      4.27 o 
  -7   7   3      151.55      133.36     14.44 o 
  -6   7   3      782.36      818.74     27.09 o 
  -5   7   3      172.33      185.89      8.83 o 
  -4   7   3     1080.71     1101.80     29.10 o 
  -3   7   3     1866.87     1924.18     40.45 o 
  -2   7   3     1303.41     1389.19     31.62 o 
  -1   7   3     6456.18     6353.68    119.55 o 
   0   7   3     1939.02     2056.90     39.74 o 
   1   7   3     1471.86     1489.16     33.98 o 
   2   7   3     2436.20     2487.16     55.93 o 
   3   7   3      165.36      170.14      5.67 o 
   4   7   3      670.02      676.43     20.27 o 
   5   7   3      326.21      312.54     16.39 o 
  -7   8   3      169.85      173.60     11.12 o 
  -6   8   3      422.51      464.46     20.62 o 
  -5   8   3       24.82       24.34      5.49 o 
  -4   8   3     1184.61     1183.82     31.34 o 
  -3   8   3      618.57      612.09     15.46 o 
  -2   8   3      287.06      307.96      9.60 o 
  -1   8   3     5186.41     5130.43     97.51 o 
   0   8   3      209.86      205.07      5.27 o 
   1   8   3      598.32      595.56     14.86 o 
   2   8   3     2737.33     2696.40     67.63 o 
   3   8   3        1.82        4.20      1.63 o 
   4   8   3      733.13      757.87     24.21 o 
   5   8   3      136.33      138.46     10.23 o 
  -6   9   3      294.89      299.46     12.21 o 
  -5   9   3       11.33        6.95      2.03 o 
  -4   9   3     1664.66     1629.00     37.84 o 
  -3   9   3      952.05      943.29     22.76 o 
  -2   9   3      632.64      618.84     17.45 o 
  -1   9   3     2144.66     2138.36     44.38 o 
   0   9   3      346.19      345.87      9.44 o 
   1   9   3      444.42      436.65     11.83 o 
   2   9   3     1464.48     1464.88     38.68 o 
   3   9   3       12.04        9.58      2.89 o 
   4   9   3      435.15      430.83     15.73 o 
   5   9   3      259.17      273.29     15.87 o 
  -6  10   3      232.93      238.03     10.57 o 
  -5  10   3       56.68       52.53      3.85 o 
  -4  10   3      573.25      541.18     14.39 o 
  -3  10   3      814.04      779.38     21.73 o 
  -2  10   3       14.10       19.83      2.68 o 
  -1  10   3      976.62      948.14     23.34 o 
   0  10   3      170.54      167.94      6.36 o 
   1  10   3      461.81      456.11     12.36 o 
   2  10   3      248.92      248.92      8.07 o 
   3  10   3      132.53      129.89      9.86 o 
   4  10   3      250.28      253.25     11.11 o 
  -6  11   3      233.86      231.44     10.45 o 
  -5  11   3       31.82       29.43      3.21 o 
  -4  11   3      635.26      604.70     17.93 o 
  -3  11   3      369.04      393.09     12.55 o 
  -2  11   3       65.75       67.85      4.02 o 
  -1  11   3      731.89      775.58     24.64 o 
   0  11   3      104.36      103.37      5.85 o 
   1  11   3      668.55      666.18     18.79 o 
   2  11   3      767.67      756.26     26.25 o 
   3  11   3       15.58       12.79      3.77 o 
   4  11   3      130.06      143.12      8.29 o 
  -5  12   3       27.34       27.86      3.38 o 
  -4  12   3      391.52      399.52     13.11 o 
  -3  12   3      328.82      306.58     10.60 o 
  -2  12   3        2.85        1.09      1.61 o 
  -1  12   3      687.43      729.01     27.69 o 
   0  12   3      439.39      474.17     25.31 o 
   1  12   3      106.57      113.39     11.00 o 
   2  12   3      627.63      621.20     34.50 o 
   3  12   3       37.16       49.88      6.19 o 
  -5  13   3        0.02        0.51      2.32 o 
  -4  13   3      219.15      223.16      8.84 o 
  -3  13   3      260.21      278.68     10.39 o 
  -2  13   3       71.16       69.26      6.30 o 
  -1  13   3      360.50      359.04     16.01 o 
   0  13   3      137.95      117.35     11.21 o 
   1  13   3       43.26       50.22      8.30 o 
   2  13   3      298.60      302.57     20.94 o 
  -4  14   3      171.28      180.24      7.99 o 
  -3  14   3      309.05      305.99     11.03 o 
  -2  14   3       31.61       25.80      4.53 o 
  -1  14   3      374.34      377.30     24.09 o 
   0  14   3      235.80      251.42     18.48 o 
   1  14   3       32.14       41.77      8.21 o 
  -2  15   3        2.22        3.26      4.35 o 
  -1  15   3      225.28      233.89     18.24 o 
   0  15   3      137.64      128.51     13.02 o 
   0 -15   4      167.85      174.34     10.95 o 
   1 -15   4       38.33       47.95      8.30 o 
  -2 -14   4       16.38       13.52      4.10 o 
  -1 -14   4      275.15      258.64     16.42 o 
   0 -14   4      214.49      217.01     11.96 o 
   1 -14   4       22.25       23.55      5.84 o 
  -3 -13   4      162.63      178.20     15.01 o 
  -2 -13   4        6.97        5.98      4.18 o 
  -1 -13   4      158.67      155.03      9.65 o 
   0 -13   4      115.25      114.42      7.76 o 
   1 -13   4        4.10        3.51      2.63 o 
   2 -13   4      208.40      211.89     16.82 o 
   4 -13   4      152.37      160.08     15.02 o 
  -3 -12   4      145.66      126.69      8.94 o 
  -2 -12   4        0.87        2.73      2.61 o 
  -1 -12   4      160.53      148.05      8.07 o 
   0 -12   4      194.87      189.84     10.24 o 
   1 -12   4       23.86       17.60      3.47 o 
   2 -12   4      540.32      529.46     31.70 o 
   3 -12   4      183.39      202.64     11.20 o 
   4 -12   4       50.36       43.04      8.30 o 
   5 -12   4      352.13      411.78     28.73 o 
  -4 -11   4       40.73       41.90      5.84 o 
  -3 -11   4      322.36      355.40     16.67 o 
  -2 -11   4      159.17      158.23     12.99 o 
  -1 -11   4      183.60      190.02      8.76 o 
   0 -11   4      182.28      195.80      7.70 o 
   1 -11   4      241.73      206.37     10.28 o 
   2 -11   4     1677.49     1636.12     48.50 o 
   3 -11   4      279.49      303.01     24.01 o 
   4 -11   4        1.22        0.93      2.60 o 
   5 -11   4      405.00      396.90     27.58 o 
  -5 -10   4      100.09      105.37      8.86 o 
  -4 -10   4      182.54      192.17     11.17 o 
  -3 -10   4      641.99      627.31     25.09 o 
  -2 -10   4       15.38       27.14      3.75 o 
  -1 -10   4      103.22      114.96      6.15 o 
   0 -10   4      878.10      888.06     22.22 o 
   1 -10   4      239.89      223.15     10.58 o 
   2 -10   4     1020.73     1100.73     31.96 o 
   3 -10   4      530.72      531.85     21.96 o 
   4 -10   4       55.45       60.84      7.20 o 
   5 -10   4      299.60      290.90     22.04 o 
   6 -10   4       29.92       28.07      8.54 o 
  -5  -9   4       81.63       86.72      7.82 o 
  -4  -9   4      198.30      165.78      9.91 o 
  -3  -9   4      784.39      701.82     23.32 o 
  -2  -9   4     1435.63     1418.10     37.94 o 
  -1  -9   4     1389.36     1418.14     65.07 o 
   0  -9   4     2895.72     2875.32     66.24 o 
   1  -9   4        1.43        1.15      1.20 o 
   2  -9   4     1746.89     1704.43     96.92 o 
   3  -9   4      896.65      878.05     33.25 o 
   4  -9   4      163.48      173.30     16.93 o 
   5  -9   4      416.84      424.14     19.30 o 
   6  -9   4       72.21       65.46     10.89 o 
  -5  -8   4       73.00       69.89      6.72 o 
  -4  -8   4       62.90       67.83      9.39 o 
  -3  -8   4      625.87      623.86     16.13 o 
  -2  -8   4       62.12       71.27      4.11 o 
  -1  -8   4      395.15      389.69     18.11 o 
   0  -8   4     2290.54     2294.49     53.02 o 
   1  -8   4        0.06        3.61      1.00 o 
   2  -8   4     1386.93     1239.25     83.44 o 
   3  -8   4      375.92      371.89     16.03 o 
   4  -8   4      256.52      275.98     13.34 o 
   5  -8   4      401.90      428.88     20.38 o 
   6  -8   4      126.35      115.83      9.21 o 
  -6  -7   4      307.49      310.84     12.39 o 
  -5  -7   4      432.99      430.41     15.03 o 
  -4  -7   4      167.74      163.52      6.68 o 
  -3  -7   4     1235.22     1216.92     28.60 o 
  -2  -7   4      113.50      116.37      4.45 o 
  -1  -7   4     2677.38     2636.10     74.88 o 
   0  -7   4     4662.79     4746.02     96.84 o 
   1  -7   4        0.45        6.81      1.74 o 
   2  -7   4      796.79      799.25     27.75 o 
   3  -7   4     2191.17     2306.72     80.10 o 
   4  -7   4      511.02      526.08     21.63 o 
   5  -7   4      917.52      933.15     36.09 o 
   6  -7   4      337.85      343.18     18.87 o 
  -6  -6   4      356.72      357.85     11.95 o 
  -5  -6   4      503.28      471.78     18.67 o 
  -4  -6   4        0.47        2.06      1.41 o 
  -3  -6   4     2377.63     2365.30     52.58 o 
  -2  -6   4      113.98      102.25      4.94 o 
  -1  -6   4     4525.83     4317.43    101.72 o 
   0  -6   4     4445.36     4170.65    139.36 o 
   1  -6   4      360.21      373.61      9.86 o 
   2  -6   4      996.28      940.88     34.04 o 
   3  -6   4     1479.23     1522.92     53.86 o 
   4  -6   4        0.13        2.49      6.32 o 
   5  -6   4     1290.71     1220.46     45.53 o 
   6  -6   4      437.49      448.92     22.16 o 
   7  -6   4       68.31       72.40      7.77 o 
  -6  -5   4      331.28      347.05     11.52 o 
  -5  -5   4      358.91      366.45     11.76 o 
  -4  -5   4       16.54       22.53      2.36 o 
  -3  -5   4     2902.92     2844.10     62.41 o 
  -2  -5   4      361.24      376.72     10.72 o 
  -1  -5   4     1255.78     1144.90     28.17 o 
   0  -5   4    10256.33     9946.69    314.55 o 
   1  -5   4        9.86       11.98      1.91 o 
   2  -5   4     3800.67     3661.88    123.89 o 
   3  -5   4     2214.55     2099.13     72.80 o 
   4  -5   4       25.94       26.88      5.70 o 
   5  -5   4     2384.08     2380.46     83.95 o 
   6  -5   4      318.34      305.59     15.46 o 
   7  -5   4       79.31       75.47     10.30 o 
  -7  -4   4       14.51       14.97      5.11 o 
  -6  -4   4      319.59      319.49     10.69 o 
  -5  -4   4      681.05      694.81     17.68 o 
  -4  -4   4     1045.05     1042.75     24.63 o 
  -3  -4   4     4481.17     4572.86     99.13 o 
  -2  -4   4     1651.14     1562.78     37.83 o 
  -1  -4   4     3722.54     4047.94     95.09 o 
   0  -4   4     5164.01     5207.84    131.88 o 
   1  -4   4     1643.66     1882.51     48.18 o 
   2  -4   4     4504.37     4681.19    157.47 o 
   3  -4   4     2501.16     2656.44     91.18 o 
   4  -4   4       14.42       32.48      4.04 o 
   5  -4   4     1531.63     1574.99     57.20 o 
   6  -4   4      213.41      206.95     12.03 o 
   7  -4   4       28.23       37.88      6.02 o 
  -7  -3   4       20.17       16.95      4.92 o 
  -6  -3   4      379.88      405.55     12.60 o 
  -5  -3   4      972.81      985.73     23.63 o 
  -4  -3   4      404.73      426.17     11.36 o 
  -3  -3   4     3016.54     2918.95     65.57 o 
  -2  -3   4     6468.09     7115.50    250.67 o 
  -1  -3   4     1189.39     1265.16     30.63 o 
   0  -3   4     1313.19     1270.63     47.88 o 
   1  -3   4      132.82      115.49      4.37 o 
   2  -3   4     6331.72     6234.68    157.09 o 
   3  -3   4     3258.24     3584.78    102.83 o 
   4  -3   4      173.19      182.52      9.50 o 
   5  -3   4     1311.81     1315.21     50.45 o 
   6  -3   4       80.18       81.82      7.32 o 
   7  -3   4       87.95       83.19      8.22 o 
  -7  -2   4       21.00       18.66      4.88 o 
  -6  -2   4      585.49      601.66     15.64 o 
  -5  -2   4      131.33      135.23      4.85 o 
  -4  -2   4      234.17      245.06      6.54 o 
  -3  -2   4     3330.09     3412.26     67.34 o 
  -2  -2   4      654.74      636.32     13.37 o 
  -1  -2   4        1.32        2.62      1.03 o 
   0  -2   4      285.48      252.03     10.35 o 
   1  -2   4      941.23      897.65     23.39 o 
   2  -2   4     5982.51     6270.31    157.43 o 
   3  -2   4     1794.77     1882.63     57.32 o 
   4  -2   4       42.74       40.36     11.40 o 
   5  -2   4      860.51      815.53     31.77 o 
   6  -2   4      145.02      132.48      9.10 o 
   7  -2   4       86.91       83.93      8.36 o 
  -7  -1   4       33.63       26.35      5.19 o 
  -6  -1   4      221.19      240.64      7.83 o 
  -5  -1   4     1887.08     1986.76     37.54 o 
  -4  -1   4      144.89      157.76      5.18 o 
  -3  -1   4     1713.17     1684.91     37.32 o 
  -2  -1   4     2316.36     2390.12     52.57 o 
  -1  -1   4     1623.18     1666.05     80.02 o 
   0  -1   4     4202.69     3953.82    139.32 o 
   1  -1   4      163.57      170.23      5.23 o 
   2  -1   4     1988.87     2016.99     51.52 o 
   3  -1   4     3803.30     3846.24     94.90 o 
   4  -1   4      153.52      159.14      6.00 o 
   5  -1   4      443.52      443.32     15.72 o 
   6  -1   4      213.09      209.36      9.87 o 
   7  -1   4       54.87       42.79     14.07 o 
  -7   0   4       79.72       96.36     11.71 o 
  -6   0   4      108.80      118.23      4.27 o 
  -5   0   4      590.90      625.31     13.20 o 
  -4   0   4      456.51      448.76     10.62 o 
  -3   0   4     1959.77     1784.47     39.98 o 
  -2   0   4     1041.50      627.31     35.62 o 
  -1   0   4     6000.49     5803.69    254.87 o 
   0   0   4      866.49      766.10     25.84 o 
   1   0   4      900.35      940.70     28.81 o 
   2   0   4     2869.59     2939.43     72.56 o 
   3   0   4     1029.85      970.10     25.43 o 
   4   0   4        5.16        6.70      1.55 o 
   5   0   4      358.97      361.70     13.54 o 
   6   0   4      264.47      276.79     11.95 o 
   7   0   4       64.49       51.31     10.18 o 
  -6   1   4      389.02      400.95     12.26 o 
  -5   1   4      965.75     1008.93     21.84 o 
  -4   1   4       84.01      102.51      3.45 o 
  -3   1   4     4498.44     4673.39    203.99 o 
  -2   1   4     1325.96     1213.59     29.47 o 
  -1   1   4      228.78      274.15      8.63 o 
   0   1   4    70351.84    59832.68   2264.69 o 
   1   1   4      493.65      530.51     12.63 o 
   2   1   4      291.04      266.08     10.69 o 
   3   1   4     3401.80     3335.03     82.43 o 
   4   1   4       66.38       64.89      4.23 o 
   5   1   4      719.20      693.73     22.76 o 
   6   1   4      249.48      247.00     24.74 o 
   7   1   4       57.36       48.83      5.58 o 
  -7   2   4       78.36       86.93     11.08 o 
  -6   2   4     1113.33      992.99     53.83 o 
  -5   2   4     1186.09     1257.81     26.73 o 
  -4   2   4       78.79       90.49      4.44 o 
  -3   2   4     1433.31     1309.09     26.67 o 
  -2   2   4     3045.50     3003.38     54.80 o 
  -1   2   4     1767.41     1764.68     46.53 o 
   0   2   4     3655.03     3622.21     96.36 o 
   1   2   4     1274.54     1318.39     33.09 o 
   2   2   4     1188.77     1147.29     29.37 o 
   3   2   4     1243.25     1244.13     30.42 o 
   4   2   4       16.00       20.45      2.32 o 
   5   2   4      449.38      441.54     22.00 o 
   6   2   4      369.46      346.28     14.04 o 
  -7   3   4       33.08       22.24      6.74 o 
  -6   3   4     1308.50     1272.58     67.37 o 
  -5   3   4     1572.41     1601.37     40.25 o 
  -4   3   4       93.59       96.00      3.82 o 
  -3   3   4     6913.76     7453.55    145.81 o 
  -2   3   4     1171.96     1181.42     22.60 o 
  -1   3   4     1575.26     1643.50     37.51 o 
   0   3   4     6749.38     6696.30    175.29 o 
   1   3   4      196.15      174.68      4.49 o 
   2   3   4     2223.23     2151.68     45.80 o 
   3   3   4      883.52      851.47     18.49 o 
   4   3   4        6.45        5.31      1.61 o 
   5   3   4      910.94      896.93     25.38 o 
   6   3   4      183.87      168.79      8.95 o 
  -7   4   4       35.15       36.51      8.30 o 
  -6   4   4      907.19      883.42     49.30 o 
  -5   4   4     1599.95     1572.28     53.94 o 
  -4   4   4        1.31        3.53      1.35 o 
  -3   4   4     2776.44     2897.31     69.39 o 
  -2   4   4     2543.69     2567.90     48.17 o 
  -1   4   4      600.43      639.44     12.54 o 
   0   4   4     2966.92     2840.80     53.88 o 
   1   4   4      612.28      586.93     12.66 o 
   2   4   4      871.89      875.68     18.67 o 
   3   4   4     1612.61     1561.98     32.50 o 
   4   4   4      203.05      204.00      7.09 o 
   5   4   4      493.89      474.96     17.04 o 
   6   4   4      515.94      478.90     18.14 o 
  -7   5   4       73.32       88.77     11.96 o 
  -6   5   4      196.95      214.71     17.26 o 
  -5   5   4     1274.76     1271.63     44.59 o 
  -4   5   4        4.58        7.64      8.01 o 
  -3   5   4     1697.29     1743.87     38.83 o 
  -2   5   4     2364.40     2312.82     47.28 o 
  -1   5   4      934.69      954.08     18.79 o 
   0   5   4     2695.13     2744.84     49.74 o 
   1   5   4     2177.18     2255.45     45.46 o 
   2   5   4     1952.75     1978.62     40.54 o 
   3   5   4     1137.15     1079.41     23.24 o 
   4   5   4      457.12      449.01     12.89 o 
   5   5   4      414.88      425.96     16.05 o 
   6   5   4      330.67      319.41     13.74 o 
  -7   6   4       57.01       65.92     10.44 o 
  -6   6   4       62.78       62.34      9.33 o 
  -5   6   4      720.57      780.22     22.36 o 
  -4   6   4       19.78       28.41      4.78 o 
  -3   6   4     2244.88     2284.33     54.38 o 
  -2   6   4     3661.39     3808.66     77.37 o 
  -1   6   4      961.54     1046.68     20.59 o 
   0   6   4     2265.26     2265.24     49.95 o 
   1   6   4     3440.27     3363.97     83.67 o 
   2   6   4      514.35      531.30     12.23 o 
   3   6   4     1259.85     1317.44     28.07 o 
   4   6   4      438.84      441.50     12.14 o 
   5   6   4      303.68      299.03     12.58 o 
   6   6   4      182.04      170.54     12.15 o 
  -7   7   4       44.73       48.04      9.63 o 
  -6   7   4       27.29       33.81      2.91 o 
  -5   7   4      993.09     1007.13     26.97 o 
  -4   7   4        0.95        2.90      1.19 o 
  -3   7   4     1487.89     1385.63     29.59 o 
  -2   7   4     4230.16     4538.14    102.61 o 
  -1   7   4        6.94        5.61      0.87 o 
   0   7   4     7300.61     7424.95    139.76 o 
   1   7   4      571.45      574.10     14.29 o 
   2   7   4      216.80      229.22      7.12 o 
   3   7   4     2484.16     2579.35     53.14 o 
   4   7   4       41.07       46.94      3.61 o 
   5   7   4      206.19      221.14     13.13 o 
  -7   8   4      116.34      131.58      6.84 o 
  -6   8   4      239.49      246.49     10.28 o 
  -5   8   4      590.89      624.97     17.85 o 
  -4   8   4       11.05        8.13      2.34 o 
  -3   8   4      995.29      978.77     25.76 o 
  -2   8   4     2388.77     2400.05     55.33 o 
  -1   8   4        0.22        0.92      0.91 o 
   0   8   4      874.77      866.24     17.78 o 
   1   8   4      757.00      814.64     22.24 o 
   2   8   4       10.83       13.27      1.90 o 
   3   8   4     1239.31     1321.00     28.61 o 
   4   8   4       22.17       27.03      3.16 o 
   5   8   4       27.47       31.69     10.49 o 
  -6   9   4      354.22      358.89     14.06 o 
  -5   9   4      725.52      729.57     18.67 o 
  -4   9   4      224.61      225.54      7.34 o 
  -3   9   4     2507.47     2492.60     63.53 o 
  -2   9   4      228.12      228.46      7.10 o 
  -1   9   4        1.66        2.50      1.20 o 
   0   9   4      826.58      813.35     19.61 o 
   1   9   4       90.80       82.15      3.73 o 
   2   9   4      339.53      356.82     10.37 o 
   3   9   4      569.51      566.22     16.29 o 
   4   9   4       37.52       39.38      4.38 o 
   5   9   4       90.04       80.50      8.54 o 
  -6  10   4       39.30       24.17      3.06 o 
  -5  10   4      653.03      662.79     20.01 o 
  -4  10   4      231.40      238.53      8.60 o 
  -3  10   4      159.04      164.47      6.97 o 
  -2  10   4      461.74      467.87     12.79 o 
  -1  10   4        6.45        4.85      1.60 o 
   0  10   4      517.99      531.67     17.84 o 
   1  10   4       26.97       29.12      2.77 o 
   2  10   4        3.33        4.36      1.79 o 
   3  10   4      581.61      571.71     20.96 o 
   4  10   4       68.82       63.51      5.58 o 
  -6  11   4       75.59       71.88      4.98 o 
  -5  11   4      181.40      192.10      8.02 o 
  -4  11   4      173.97      177.27      7.31 o 
  -3  11   4      119.69      121.63      5.65 o 
  -2  11   4      100.91      103.32      5.03 o 
  -1  11   4       10.38       12.09      2.54 o 
   0  11   4      370.62      392.63     14.27 o 
   1  11   4      698.96      716.79     23.59 o 
   2  11   4      160.51      172.42      9.89 o 
   3  11   4       59.98       69.55      5.52 o 
   4  11   4       84.48       87.05      6.63 o 
  -5  12   4      266.98      277.52     12.18 o 
  -4  12   4       64.71       60.07      4.18 o 
  -3  12   4       91.36       75.75      4.57 o 
  -2  12   4      115.88      113.21      8.88 o 
  -1  12   4      119.60      112.95      7.78 o 
   0  12   4      633.66      653.06     21.92 o 
   1  12   4      530.01      545.71     31.09 o 
   2  12   4       19.53       21.99      6.10 o 
   3  12   4      251.86      247.51     11.09 o 
  -4  13   4       11.37       12.20      2.68 o 
  -3  13   4       14.42       17.10      3.40 o 
  -2  13   4      938.45      944.88     35.30 o 
  -1  13   4       14.40       18.03      4.98 o 
   0  13   4      106.35      123.43     12.92 o 
   1  13   4      749.77      725.65     39.70 o 
   2  13   4        0.28        3.94      4.31 o 
  -4  14   4       34.84       29.17      3.55 o 
  -3  14   4       46.01       45.60      4.10 o 
  -2  14   4      589.58      605.50     41.28 o 
  -1  14   4       40.55       48.15      5.64 o 
   0  14   4      172.76      181.72     15.19 o 
   1  14   4      282.26      304.15     21.29 o 
  -2  15   4      337.76      341.02     19.20 o 
  -1  15   4       52.66       50.61      8.91 o 
   0 -15   5      314.50      350.12     17.09 o 
   1 -15   5      106.89      114.98      8.80 o 
  -2 -14   5       71.25       78.40      7.80 o 
  -1 -14   5       99.98      103.69      8.39 o 
   0 -14   5      206.24      196.29     11.32 o 
   1 -14   5      229.16      251.69     13.07 o 
   2 -14   5        0.62        0.33      4.41 o 
  -3 -13   5       38.57       39.43     11.18 o 
  -2 -13   5      135.69      134.56      9.22 o 
  -1 -13   5       53.16       47.69      4.25 o 
   0 -13   5      172.74      162.37      9.68 o 
   1 -13   5      199.86      193.72     10.57 o 
   2 -13   5       10.89       15.99      5.99 o 
   3 -13   5      336.01      357.88     24.65 o 
  -3 -12   5        0.10        4.37      3.03 o 
  -2 -12   5      122.19      127.47      8.69 o 
  -1 -12   5       25.13       20.99      2.90 o 
   0 -12   5       83.70       84.68      6.55 o 
   1 -12   5      591.19      564.75     22.40 o 
   2 -12   5        6.14        6.67      4.66 o 
   3 -12   5      241.01      240.35     18.23 o 
   4 -12   5      217.03      247.06     19.40 o 
   5 -12   5        9.40       15.99      6.86 o 
  -4 -11   5      244.65      257.82     13.92 o 
  -3 -11   5        7.52        4.73      2.88 o 
  -2 -11   5      386.24      411.89     15.64 o 
  -1 -11   5      175.04      177.14     11.53 o 
   0 -11   5      159.25      189.22     15.12 o 
   1 -11   5     1275.05     1240.23     43.72 o 
   2 -11   5       11.36       22.13      5.97 o 
   3 -11   5      414.13      422.73     18.80 o 
   4 -11   5      352.26      351.24     20.68 o 
   5 -11   5        1.27        3.20      5.07 o 
  -5 -10   5      112.61       99.64      8.58 o 
  -4 -10   5       94.26       97.53     11.40 o 
  -3 -10   5        1.36        1.37      2.38 o 
  -2 -10   5     1265.07     1192.28     36.74 o 
  -1 -10   5      140.42      134.35      6.91 o 
   0 -10   5       72.55       78.67      3.98 o 
   1 -10   5     2620.10     2529.19     84.24 o 
   2 -10   5       12.72       14.73      3.23 o 
   3 -10   5      185.01      211.19     11.22 o 
   4 -10   5      521.49      472.03     20.66 o 
   5 -10   5        0.00        5.24      3.24 o 
  -5  -9   5      365.58      353.46     17.07 o 
  -4  -9   5      235.29      228.12     12.13 o 
  -3  -9   5       11.63       12.00      2.85 o 
  -2  -9   5     2759.06     2898.40     83.00 o 
  -1  -9   5      633.17      655.73     21.35 o 
   0  -9   5      775.39      806.30     20.35 o 
   1  -9   5     1539.16     1550.33     52.75 o 
   2  -9   5       55.31       56.91      4.95 o 
   3  -9   5      343.27      350.98     15.76 o 
   4  -9   5      608.44      593.21     45.87 o 
   5  -9   5        0.38       -0.55      4.04 o 
   6  -9   5      290.20      324.31     22.81 o 
  -5  -8   5      295.80      289.92     11.64 o 
  -4  -8   5      400.24      386.02     13.71 o 
  -3  -8   5      228.45      221.25      7.42 o 
  -2  -8   5     1744.23     1655.01     41.27 o 
  -1  -8   5     2201.29     2082.28     60.30 o 
   0  -8   5     1058.48     1096.61     29.91 o 
   1  -8   5      880.84      885.76     21.08 o 
   2  -8   5      199.45      214.69     10.39 o 
   3  -8   5      718.82      721.44     27.96 o 
   4  -8   5      225.46      237.51     12.20 o 
   5  -8   5       35.53       36.44      5.16 o 
   6  -8   5      241.15      227.76     13.14 o 
  -6  -7   5        1.90        0.81      3.48 o 
  -5  -7   5      553.16      530.30     17.74 o 
  -4  -7   5      552.48      549.02     19.13 o 
  -3  -7   5       85.92       87.22      5.52 o 
  -2  -7   5     1888.82     1826.48     44.73 o 
  -1  -7   5      395.14      412.58     11.76 o 
   0  -7   5      701.57      711.57     18.63 o 
   1  -7   5      479.58      490.82     11.28 o 
   2  -7   5      350.83      354.66     14.86 o 
   3  -7   5     1428.46     1447.89     73.81 o 
   4  -7   5     1007.42     1044.44     39.19 o 
   5  -7   5        0.20        2.25      2.53 o 
   6  -7   5      292.58      300.09     15.69 o 
  -6  -6   5        1.03        6.43      2.62 o 
  -5  -6   5      147.18      155.38      7.38 o 
  -4  -6   5     1154.07     1087.04     26.75 o 
  -3  -6   5       27.09       27.64      4.32 o 
  -2  -6   5      600.19      596.03     16.08 o 
  -1  -6   5      920.07      934.72     23.65 o 
   0  -6   5      291.88      279.40     11.76 o 
   1  -6   5      776.90      793.48     32.78 o 
   2  -6   5     1271.95     1286.25     45.66 o 
   3  -6   5      537.29      543.23     21.51 o 
   4  -6   5     1999.09     1844.65     65.59 o 
   5  -6   5      328.39      357.18     16.77 o 
   6  -6   5      301.35      311.10     24.38 o 
  -6  -5   5        0.16       -0.99      2.01 o 
  -5  -5   5      323.54      319.43     11.78 o 
  -4  -5   5     1148.38     1169.41     27.55 o 
  -3  -5   5       41.73       42.46      2.71 o 
  -2  -5   5      746.08      714.06     22.85 o 
  -1  -5   5      819.19      797.77     20.28 o 
   0  -5   5      767.51      801.40     19.90 o 
   1  -5   5     2241.93     2151.48     84.94 o 
   2  -5   5     1452.38     1597.22     47.03 o 
   3  -5   5      496.64      482.25     19.37 o 
   4  -5   5     1213.80     1320.05     48.08 o 
   5  -5   5      341.34      322.35     15.53 o 
   6  -5   5      287.14      307.55     22.27 o 
  -7  -4   5      109.78      111.71      9.99 o 
  -6  -4   5       33.80       39.86      5.86 o 
  -5  -4   5       64.79       74.37      4.71 o 
  -4  -4   5     1815.26     1806.70     40.95 o 
  -3  -4   5        0.26        2.55      2.56 o 
  -2  -4   5      276.27      224.19      7.06 o 
  -1  -4   5     2349.77     2437.35     57.97 o 
   0  -4   5        6.01       10.48      0.87 o 
   1  -4   5     8988.39     9596.26    240.17 o 
   2  -4   5      980.23      958.05     28.69 o 
   3  -4   5      221.83      227.90     10.62 o 
   4  -4   5     2173.80     2272.43     79.53 o 
   5  -4   5        0.17        1.41      2.30 o 
   6  -4   5      152.93      147.07      9.83 o 
   7  -4   5      331.62      323.72     17.28 o 
  -7  -3   5      200.27      205.40     16.20 o 
  -6  -3   5       81.01       73.59      4.59 o 
  -5  -3   5      650.30      648.49     16.75 o 
  -4  -3   5      403.01      388.23     10.59 o 
  -3  -3   5      161.36      192.80      5.93 o 
  -2  -3   5     5380.21     5617.43    131.43 o 
  -1  -3   5      923.24      913.84     22.65 o 
   0  -3   5      175.51      210.32      6.29 o 
   1  -3   5     5875.72     5811.00    165.49 o 
   2  -3   5     1166.48     1215.47     31.71 o 
   3  -3   5       38.42       32.23      5.02 o 
   4  -3   5     1339.51     1358.84     54.37 o 
   5  -3   5       22.86       22.57      5.63 o 
   6  -3   5      162.84      147.93     10.31 o 
   7  -3   5      217.15      236.44     14.09 o 
  -7  -2   5      229.31      230.20     13.55 o 
  -6  -2   5      190.84      190.89      6.93 o 
  -5  -2   5      325.42      328.84      9.61 o 
  -4  -2   5      520.68      530.97     14.26 o 
  -3  -2   5      217.03      198.54      5.79 o 
  -2  -2   5     1678.56     1654.28     32.32 o 
  -1  -2   5     1211.10     1240.06     27.39 o 
   0  -2   5        6.35        1.76      2.38 o 
   1  -2   5     2399.32     2537.56     64.13 o 
   2  -2   5      177.40      151.74      5.02 o 
   3  -2   5      581.44      576.63     18.42 o 
   4  -2   5      254.51      288.29     13.25 o 
   5  -2   5        0.40       -0.51      2.12 o 
   6  -2   5      258.54      258.56     14.98 o 
   7  -2   5      225.05      228.20     13.88 o 
  -7  -1   5      229.75      217.21     18.12 o 
  -6  -1   5      443.49      430.26     11.20 o 
  -5  -1   5      596.40      600.05     13.89 o 
  -4  -1   5      291.95      292.87      8.12 o 
  -3  -1   5      374.18      363.65      9.41 o 
  -2  -1   5     3384.37     3392.99     72.53 o 
  -1  -1   5      540.96      516.87     11.89 o 
   0  -1   5       32.12       33.31      2.05 o 
   1  -1   5     2459.35     2330.19     59.26 o 
   2  -1   5      706.63      652.60     20.15 o 
   3  -1   5      565.93      603.91     19.29 o 
   4  -1   5      930.64      863.02     26.64 o 
   5  -1   5       72.47       67.42      4.98 o 
   6  -1   5      175.81      154.71     10.20 o 
   7  -1   5      246.42      229.82     13.97 o 
  -6   0   5      115.21      116.76      5.06 o 
  -5   0   5       10.83       15.84      3.86 o 
  -4   0   5     1314.63     1273.30     29.36 o 
  -3   0   5      465.86      468.15     15.50 o 
  -2   0   5      456.48      351.85     18.68 o 
  -1   0   5     2732.45     2563.30     58.91 o 
   0   0   5      657.12      647.07     19.33 o 
   1   0   5      651.08      593.77     21.00 o 
   2   0   5     2244.58     2183.60     54.40 o 
   3   0   5        0.42        2.24      1.05 o 
   4   0   5     1235.81     1228.14     39.03 o 
   5   0   5      692.44      685.99     22.65 o 
   6   0   5      128.32      130.80      7.60 o 
   7   0   5      267.18      259.76     12.38 o 
  -6   1   5      255.19      246.80      9.61 o 
  -5   1   5      417.48      427.03     10.47 o 
  -4   1   5      962.34     1004.56     25.83 o 
  -3   1   5      165.29      155.38      5.54 o 
  -2   1   5      188.17      173.01      4.59 o 
  -1   1   5     3593.71     3758.85     76.17 o 
   0   1   5      831.91      822.22     62.76 o 
   1   1   5     1407.90     1383.81     34.39 o 
   2   1   5      965.13      840.70     21.91 o 
   3   1   5       46.74       33.85      2.47 o 
   4   1   5     1409.02     1374.98     36.13 o 
   5   1   5     1236.10     1169.29     35.91 o 
   6   1   5      231.79      198.58      9.92 o 
  -7   2   5      409.13      418.62     27.71 o 
  -6   2   5      257.96      283.52     29.08 o 
  -5   2   5      186.50      204.09      7.25 o 
  -4   2   5     4113.93     4111.45     82.34 o 
  -3   2   5      218.76      232.80      6.08 o 
  -2   2   5      410.68      397.32      8.13 o 
  -1   2   5    24706.92    23727.82    477.10 o 
   0   2   5      353.11      331.80      8.49 o 
   1   2   5     4741.95     4672.97    114.19 o 
   2   2   5     5634.62     5513.47    134.76 o 
   3   2   5       98.13      116.88      4.81 o 
   4   2   5     1643.04     1587.29     41.27 o 
   5   2   5      594.82      571.01     19.62 o 
   6   2   5       16.14       18.27      3.72 o 
  -7   3   5      427.46      436.65     28.96 o 
  -6   3   5      214.76      193.23     16.12 o 
  -5   3   5      185.09      198.88      8.47 o 
  -4   3   5     3514.47     3673.13     78.85 o 
  -3   3   5      228.24      224.37      5.83 o 
  -2   3   5      467.30      432.05      9.71 o 
  -1   3   5     5721.87     5964.09    141.73 o 
   0   3   5      505.60      496.55      9.42 o 
   1   3   5     1612.16     1644.79     35.84 o 
   2   3   5     2861.16     3008.26     64.68 o 
   3   3   5       69.82       74.60      3.15 o 
   4   3   5     1980.27     1895.65     49.09 o 
   5   3   5      170.61      162.70      8.18 o 
   6   3   5      127.19      134.72      8.06 o 
  -7   4   5      456.53      447.91     29.79 o 
  -6   4   5      229.57      228.84     17.80 o 
  -5   4   5      108.97      104.23      6.61 o 
  -4   4   5     2448.62     2580.53     85.50 o 
  -3   4   5     1431.92     1522.91     29.05 o 
  -2   4   5     3720.75     4053.00     90.57 o 
  -1   4   5     4793.14     4947.82     93.42 o 
   0   4   5      755.06      758.54     15.26 o 
   1   4   5     3314.11     3405.14     67.71 o 
   2   4   5     3224.68     3029.46     90.82 o 
   3   4   5        2.06        2.89      1.06 o 
   4   4   5     1600.83     1504.06     39.69 o 
   5   4   5      375.46      397.99     13.36 o 
   6   4   5      130.01      119.64      7.68 o 
  -7   5   5      225.21      219.50     18.74 o 
  -6   5   5      637.08      615.47     36.89 o 
  -5   5   5       23.72       23.88      3.61 o 
  -4   5   5     1542.84     1578.51     40.02 o 
  -3   5   5     1644.08     1619.33     34.16 o 
  -2   5   5     1867.54     1942.69     44.46 o 
  -1   5   5     3048.56     2999.34     56.32 o 
   0   5   5      841.07      830.80     16.28 o 
   1   5   5     2876.40     2818.97     56.61 o 
   2   5   5     2220.49     2138.54     43.71 o 
   3   5   5       45.83       49.87      2.69 o 
   4   5   5      718.56      695.40     27.78 o 
   5   5   5      271.29      270.57     11.74 o 
   6   5   5       55.23       64.79      6.17 o 
  -7   6   5      148.60      154.17     15.63 o 
  -6   6   5      255.45      269.71     20.38 o 
  -5   6   5       94.63       82.11      3.83 o 
  -4   6   5     1159.01     1138.97     26.70 o 
  -3   6   5     1550.97     1557.28     33.01 o 
  -2   6   5      978.29      968.63     28.75 o 
  -1   6   5     1972.13     1945.52     45.59 o 
   0   6   5      576.38      593.95     11.43 o 
   1   6   5     2510.51     2505.40     50.57 o 
   2   6   5     2668.31     2677.84     54.26 o 
   3   6   5        0.14        0.85      1.17 o 
   4   6   5      966.10      990.56     27.55 o 
   5   6   5      337.74      352.52     14.28 o 
  -7   7   5       95.68       82.46     11.78 o 
  -6   7   5      533.17      555.81     19.11 o 
  -5   7   5      116.13      103.56      4.65 o 
  -4   7   5     1006.26     1012.49     24.19 o 
  -3   7   5      848.96      809.46     21.92 o 
  -2   7   5      549.69      537.91     13.84 o 
  -1   7   5     3285.72     3334.84     63.21 o 
   0   7   5      330.81      334.85      7.65 o 
   1   7   5     1514.23     1576.92     32.63 o 
   2   7   5     1552.55     1555.72     32.64 o 
   3   7   5      302.23      318.45      8.72 o 
   4   7   5      715.98      741.43     24.49 o 
   5   7   5      264.36      290.03     12.72 o 
  -7   8   5      110.55      126.17      6.73 o 
  -6   8   5      738.85      764.67     25.78 o 
  -5   8   5      111.00      114.08      5.06 o 
  -4   8   5      660.68      649.17     16.42 o 
  -3   8   5     1646.62     1640.09     47.00 o 
  -2   8   5      314.24      319.25      9.16 o 
  -1   8   5     1834.66     1735.93     40.56 o 
   0   8   5      233.22      234.37      6.50 o 
   1   8   5      701.28      688.56     17.10 o 
   2   8   5     1399.19     1455.09     30.93 o 
   3   8   5      139.18      140.53      5.71 o 
   4   8   5      323.44      331.67     11.12 o 
   5   8   5      159.97      161.04     11.20 o 
  -6   9   5      279.41      307.26     11.02 o 
  -5   9   5        0.32        1.24      1.38 o 
  -4   9   5     1575.20     1595.33     41.90 o 
  -3   9   5       27.24       22.03      3.66 o 
  -2   9   5        8.39        8.56      1.81 o 
  -1   9   5     1480.71     1509.99     35.97 o 
   0   9   5      161.61      166.10      7.32 o 
   1   9   5      223.59      225.92      7.18 o 
   2   9   5      986.88      997.34     22.14 o 
   3   9   5       22.08       24.47      2.91 o 
   4   9   5      399.26      407.64     15.13 o 
  -6  10   5      342.41      343.90     13.25 o 
  -5  10   5        7.43        4.82      2.21 o 
  -4  10   5      471.63      481.51     14.81 o 
  -3  10   5      747.51      727.13     20.54 o 
  -2  10   5      137.99      135.27      5.58 o 
  -1  10   5      894.49      891.73     30.34 o 
   0  10   5      232.64      247.67      9.98 o 
   1  10   5       78.12       74.90      4.21 o 
   2  10   5      623.30      648.57     16.61 o 
   3  10   5        5.28        3.34      2.37 o 
   4  10   5      264.63      273.93     11.88 o 
  -6  11   5      128.51      125.79      6.54 o 
  -5  11   5       90.29       90.72      7.19 o 
  -4  11   5      309.77      320.54     10.99 o 
  -3  11   5      127.41      124.42      5.75 o 
  -2  11   5       15.18       19.28      2.48 o 
  -1  11   5      615.82      647.47     25.79 o 
   0  11   5      321.24      331.61     12.67 o 
   1  11   5      377.97      382.78     20.22 o 
   2  11   5      110.21      118.29      6.53 o 
   3  11   5       11.89       10.64      3.10 o 
  -5  12   5       18.06       19.15      3.86 o 
  -4  12   5      290.46      288.90     10.49 o 
  -3  12   5      348.07      359.90     13.68 o 
  -2  12   5        7.75       13.83      2.57 o 
  -1  12   5     1371.23     1363.11     41.53 o 
   0  12   5      335.58      336.28     15.32 o 
   1  12   5      250.24      268.28     13.25 o 
   2  12   5      628.36      681.47     37.58 o 
   3  12   5       10.11        6.28      4.76 o 
  -4  13   5      267.27      262.32     12.54 o 
  -3  13   5      411.18      435.95     14.26 o 
  -2  13   5        5.94       10.97      3.69 o 
  -1  13   5      571.63      583.35     37.11 o 
   0  13   5      209.61      210.51     11.37 o 
   1  13   5      107.44      126.25     12.09 o 
   2  13   5      282.39      288.03     20.40 o 
  -3  14   5      712.78      709.65     21.43 o 
  -2  14   5       85.57       85.13      7.37 o 
  -1  14   5      468.15      473.40     20.57 o 
   0  14   5       99.10      108.94     11.98 o 
   1  14   5      154.45      152.32     14.28 o 
  -1 -14   6      114.49      113.80     12.57 o 
   0 -14   6      244.23      261.61     13.74 o 
   1 -14   6       65.82       60.61      9.65 o 
   2 -14   6      224.12      219.34     18.24 o 
  -2 -13   6       87.99       86.89      5.62 o 
  -1 -13   6      144.00      145.40      7.14 o 
   0 -13   6      198.27      185.14     10.59 o 
   1 -13   6       46.68       54.15      5.68 o 
   2 -13   6      366.82      343.25     24.21 o 
   3 -13   6       64.99       73.51     10.58 o 
  -3 -12   6      178.14      177.00     10.96 o 
  -2 -12   6       42.16       52.90      9.45 o 
  -1 -12   6      197.27      213.25     18.80 o 
   0 -12   6      339.84      338.97     15.49 o 
   1 -12   6       62.85       60.11      5.63 o 
   2 -12   6      523.32      503.84     31.29 o 
   3 -12   6      114.00      106.65     11.64 o 
   4 -12   6       63.22       62.71      7.81 o 
  -4 -11   6       37.81       30.66      5.33 o 
  -3 -11   6      351.62      351.84     16.60 o 
  -2 -11   6       17.88       17.92      3.86 o 
  -1 -11   6      673.78      665.37     21.53 o 
   0 -11   6      795.36      821.55     30.74 o 
   1 -11   6        1.47        2.94      2.32 o 
   2 -11   6     1021.16      930.62     51.05 o 
   3 -11   6      264.46      272.12     13.81 o 
   4 -11   6       22.78       24.15      4.74 o 
   5 -11   6      458.05      454.26     26.55 o 
  -4 -10   6       40.10       33.20      5.24 o 
  -3 -10   6      535.51      490.55     20.85 o 
  -2 -10   6        0.09        3.73      2.21 o 
  -1 -10   6      863.12      868.30     22.22 o 
   0 -10   6      825.67      792.23     22.32 o 
   1 -10   6      111.69      109.35     11.81 o 
   2 -10   6      645.37      663.21     37.91 o 
   3 -10   6      467.40      471.87     20.27 o 
   4 -10   6        7.49       12.81      4.55 o 
   5 -10   6      590.51      610.47     26.32 o 
  -5  -9   6      186.28      183.79      8.97 o 
  -4  -9   6      138.13      139.71      7.19 o 
  -3  -9   6     1436.85     1295.82     44.69 o 
  -2  -9   6        2.91        6.19      2.40 o 
  -1  -9   6     2808.28     2854.91     66.22 o 
   0  -9   6     2434.79     2263.94     69.51 o 
   1  -9   6       30.89       39.28      4.02 o 
   2  -9   6      837.06      842.92     31.88 o 
   3  -9   6      776.24      746.55     29.25 o 
   4  -9   6      195.15      191.99     11.00 o 
   5  -9   6      704.88      719.74     53.68 o 
   6  -9   6       92.67       97.18     12.86 o 
  -5  -8   6      134.65      127.06      7.00 o 
  -4  -8   6      143.89      142.93      7.07 o 
  -3  -8   6     1052.48     1041.51     27.55 o 
  -2  -8   6      679.44      668.64     18.29 o 
  -1  -8   6      807.34      800.81     17.90 o 
   0  -8   6     2109.31     2119.23     62.72 o 
   1  -8   6       20.44       22.21      3.49 o 
   2  -8   6      984.48      915.44     34.01 o 
   3  -8   6      767.87      740.99     28.81 o 
   4  -8   6       77.16       74.44      6.41 o 
   5  -8   6      972.96      986.00     59.13 o 
   6  -8   6       93.55      103.58      9.51 o 
  -6  -7   6      313.47      304.62     12.41 o 
  -5  -7   6       79.54       81.00      5.52 o 
  -4  -7   6      413.97      393.54     12.51 o 
  -3  -7   6     1195.59     1222.03     28.83 o 
  -2  -7   6      197.19      188.59      6.77 o 
  -1  -7   6      762.01      794.81     17.61 o 
   0  -7   6      773.25      754.92     32.59 o 
   1  -7   6       21.23       24.17      2.55 o 
   2  -7   6     1987.18     1986.11     69.29 o 
   3  -7   6     1391.62     1379.44     49.74 o 
   4  -7   6      759.38      729.75     28.86 o 
   5  -7   6      408.06      390.51     18.17 o 
   6  -7   6      172.90      159.08     10.71 o 
  -6  -6   6      184.04      205.06      9.41 o 
  -5  -6   6      319.93      288.53     21.87 o 
  -4  -6   6      211.07      207.74      7.16 o 
  -3  -6   6     1391.71     1424.27     32.90 o 
  -2  -6   6      393.97      387.90     11.36 o 
  -1  -6   6      129.97      134.59      4.17 o 
   0  -6   6     1260.12     1235.08     25.18 o 
   1  -6   6       38.33       38.87      1.90 o 
   2  -6   6     3003.58     3056.22    104.46 o 
   3  -6   6     2079.80     1900.54     66.86 o 
   4  -6   6       45.34       46.08      4.92 o 
   5  -6   6      974.56      930.18     73.40 o 
   6  -6   6      119.86      110.46      8.75 o 
  -6  -5   6      177.67      176.81     11.08 o 
  -5  -5   6      250.73      248.64      9.97 o 
  -4  -5   6        1.91        9.05      6.18 o 
  -3  -5   6     1519.59     1565.10     35.56 o 
  -2  -5   6      679.38      708.28     18.62 o 
  -1  -5   6      211.11      211.44      5.62 o 
   0  -5   6     3236.74     3074.73     72.00 o 
   1  -5   6       43.32       49.90      2.03 o 
   2  -5   6     1988.21     2140.52     73.94 o 
   3  -5   6     2098.43     2102.05     73.38 o 
   4  -5   6       27.49       41.57     12.32 o 
   5  -5   6      596.28      607.28     25.41 o 
   6  -5   6      108.21       93.21      9.40 o 
  -6  -4   6      140.70      145.35      7.42 o 
  -5  -4   6      309.73      326.76     10.83 o 
  -4  -4   6      104.77      118.34      4.84 o 
  -3  -4   6     1830.89     1826.25     42.82 o 
  -2  -4   6       41.70       30.76      2.26 o 
  -1  -4   6     1591.95     1642.55     33.65 o 
   0  -4   6     6382.03     6309.59    148.77 o 
   1  -4   6      830.16      952.58     22.84 o 
   2  -4   6     4266.80     4338.08    168.14 o 
   3  -4   6      718.41      759.34     28.67 o 
   4  -4   6       52.46       27.20      8.19 o 
   5  -4   6      812.70      820.58     56.91 o 
   6  -4   6       65.98       57.06      6.46 o 
  -7  -3   6        0.69        0.33      2.28 o 
  -6  -3   6      261.56      274.10      9.68 o 
  -5  -3   6     1391.49     1408.01     36.93 o 
  -4  -3   6      264.60      240.66      7.43 o 
  -3  -3   6     2873.21     2922.25     63.68 o 
  -2  -3   6     2885.54     3196.28     75.63 o 
  -1  -3   6     4103.55     4185.90     83.69 o 
   0  -3   6     7195.58     6599.16    166.95 o 
   1  -3   6       10.42        5.64      1.14 o 
   2  -3   6     1616.23     1622.19     41.89 o 
   3  -3   6      589.38      575.98     22.45 o 
   4  -3   6      352.30      335.25     26.22 o 
   5  -3   6      554.17      539.55     22.95 o 
   6  -3   6       14.53       21.89      4.56 o 
  -7  -2   6       15.47       21.45      3.70 o 
  -6  -2   6      626.28      630.26     17.79 o 
  -5  -2   6      345.42      348.60     10.82 o 
  -4  -2   6        7.02        5.58      1.34 o 
  -3  -2   6     1903.38     1815.46     36.77 o 
  -2  -2   6     1657.15     1656.45     40.41 o 
  -1  -2   6     1828.36     1835.32     40.65 o 
   0  -2   6     5097.83     4952.15    237.13 o 
   1  -2   6      353.06      369.98     12.01 o 
   2  -2   6     2178.06     1970.46     96.20 o 
   3  -2   6      453.15      400.86     13.61 o 
   4  -2   6      112.98      119.29     17.56 o 
   5  -2   6      954.21      919.15     35.68 o 
   6  -2   6      142.38      152.75     10.25 o 
  -7  -1   6        6.52       10.08      5.11 o 
  -6  -1   6     1467.29     1511.42     32.27 o 
  -5  -1   6      614.48      640.59     16.35 o 
  -4  -1   6      214.17      212.25      6.56 o 
  -3  -1   6     2059.08     2074.89     46.35 o 
  -2  -1   6      490.47      506.50     14.79 o 
  -1  -1   6     1480.33     1400.29     37.07 o 
   0  -1   6     1244.00     1170.39     27.64 o 
   1  -1   6       25.09       31.42      2.67 o 
   2  -1   6     1816.60     1847.97     54.09 o 
   3  -1   6      960.74      924.11     30.83 o 
   4  -1   6       82.68       85.17      6.09 o 
   5  -1   6      740.18      698.34     45.63 o 
   6  -1   6      360.02      340.80     32.27 o 
  -6   0   6      523.53      550.07     16.20 o 
  -5   0   6     1836.74     1888.23     35.74 o 
  -4   0   6       13.55       13.76      1.58 o 
  -3   0   6     1892.73     1821.49     54.04 o 
  -2   0   6     1099.27     1055.18     29.17 o 
  -1   0   6     1240.34     1235.32     33.71 o 
   0   0   6     1502.60     1294.41     37.70 o 
   1   0   6      602.55      593.50     18.33 o 
   2   0   6     1595.75     1607.02     46.98 o 
   3   0   6     2131.26     1997.37     50.64 o 
   4   0   6      101.27       98.58      4.70 o 
   5   0   6      701.66      686.59     22.84 o 
   6   0   6      671.51      621.67     21.96 o 
  -6   1   6      436.20      433.48     13.29 o 
  -5   1   6      634.94      645.61     20.40 o 
  -4   1   6       11.86        8.70      1.36 o 
  -3   1   6     3439.38     3544.55     76.05 o 
  -2   1   6     1380.78     1333.07     29.74 o 
  -1   1   6     2658.73     2713.18     55.23 o 
   0   1   6    14735.99    14052.44    898.27 o 
   1   1   6       18.28       27.21      3.06 o 
   2   1   6     1020.18      950.86     25.54 o 
   3   1   6     3429.41     3408.18     89.65 o 
   4   1   6       64.82       64.35      3.94 o 
   5   1   6      496.73      493.85     17.64 o 
   6   1   6      425.61      415.71     19.85 o 
  -6   2   6      347.31      371.03     16.16 o 
  -5   2   6     1186.70     1194.36     36.05 o 
  -4   2   6        7.95       13.14      1.39 o 
  -3   2   6     4799.90     5113.17    108.79 o 
  -2   2   6     2937.59     3006.01     75.27 o 
  -1   2   6       12.02        2.60      0.64 o 
   0   2   6    19420.65    20011.32    515.98 o 
   1   2   6     1446.38     1425.65     35.73 o 
   2   2   6     1203.06     1245.01     31.98 o 
   3   2   6     3318.01     3330.97     82.57 o 
   4   2   6       18.13       15.19      2.94 o 
   5   2   6      561.51      491.55     18.78 o 
   6   2   6      444.57      429.63     16.78 o 
  -7   3   6      123.51       69.63     10.03 o 
  -6   3   6      364.83      392.75     17.03 o 
  -5   3   6     1127.89     1159.44     35.34 o 
  -4   3   6      290.88      306.63     36.24 o 
  -3   3   6     5210.45     5554.91    117.82 o 
  -2   3   6     4628.43     4757.98     97.72 o 
  -1   3   6     3169.93     3274.43     66.76 o 
   0   3   6     7007.32     7261.49    126.59 o 
   1   3   6     2249.50     2234.32     51.24 o 
   2   3   6     1619.23     1759.46     38.82 o 
   3   3   6     1889.71     1978.68     50.39 o 
   4   3   6        6.92        8.53      2.08 o 
   5   3   6      481.51      490.24     15.65 o 
   6   3   6       46.85       38.98      6.81 o 
  -7   4   6       14.93        6.22      5.79 o 
  -6   4   6      371.97      419.86     18.34 o 
  -5   4   6     1023.11     1051.15     32.26 o 
  -4   4   6        0.12        3.22      1.90 o 
  -3   4   6     5961.45     6450.45    157.10 o 
  -2   4   6     3140.14     3333.04     75.41 o 
  -1   4   6      332.07      331.77      7.13 o 
   0   4   6     2587.43     2587.80     48.45 o 
   1   4   6      867.82      949.26     21.53 o 
   2   4   6     1151.44     1132.89     29.44 o 
   3   4   6     2137.83     2202.04     48.59 o 
   4   4   6        1.87        5.00      1.92 o 
   5   4   6      561.77      562.42     17.55 o 
   6   4   6      165.93      182.39      9.77 o 
  -7   5   6       37.67       25.08      7.54 o 
  -6   5   6      462.32      473.42     22.15 o 
  -5   5   6      873.35      923.59     33.73 o 
  -4   5   6        1.06        1.46      0.83 o 
  -3   5   6     1749.75     1795.51     41.92 o 
  -2   5   6     1392.08     1336.67     43.73 o 
  -1   5   6      309.88      306.31      6.19 o 
   0   5   6      397.37      412.59      8.25 o 
   1   5   6      242.89      240.52      6.65 o 
   2   5   6      852.88      869.85     18.90 o 
   3   5   6      739.35      757.75     18.38 o 
   4   5   6      309.61      325.88     13.55 o 
   5   5   6      274.26      274.03     11.96 o 
   6   5   6      204.01      201.59     10.43 o 
  -7   6   6       42.26       55.31      9.69 o 
  -6   6   6      156.45      171.74      9.92 o 
  -5   6   6     1065.08     1067.95     25.32 o 
  -4   6   6       25.83       26.65      3.03 o 
  -3   6   6     1040.10     1022.69     24.74 o 
  -2   6   6      521.57      484.81     13.02 o 
  -1   6   6      188.34      183.11      5.69 o 
   0   6   6      315.82      290.82      6.21 o 
   1   6   6      607.60      618.42     13.79 o 
   2   6   6      696.15      744.18     16.58 o 
   3   6   6      672.01      657.00     15.30 o 
   4   6   6      358.91      372.81     12.65 o 
   5   6   6       78.66       76.82      6.13 o 
  -7   7   6       49.23       46.22      9.20 o 
  -6   7   6      132.88      129.15      6.20 o 
  -5   7   6      729.02      758.76     18.85 o 
  -4   7   6       33.44       29.88      2.21 o 
  -3   7   6      225.24      212.91      6.63 o 
  -2   7   6      998.14     1010.21     24.35 o 
  -1   7   6      198.24      190.73      7.36 o 
   0   7   6     1298.14     1292.32     27.71 o 
   1   7   6      330.18      326.49      8.17 o 
   2   7   6      378.17      379.15      9.60 o 
   3   7   6      604.05      589.82     14.18 o 
   4   7   6      103.62      102.23      6.45 o 
   5   7   6      124.58      128.78      7.95 o 
  -6   8   6      102.50      104.65      7.07 o 
  -5   8   6      560.26      592.18     15.53 o 
  -4   8   6       12.21       13.88      1.99 o 
  -3   8   6      138.26      135.30      5.05 o 
  -2   8   6      963.24      919.21     36.81 o 
  -1   8   6       67.70       76.56      3.76 o 
   0   8   6     2849.15     2891.72     66.67 o 
   1   8   6     1176.57     1214.71     25.94 o 
   2   8   6        0.91       -0.01      1.67 o 
   3   8   6     1034.72     1078.60     28.07 o 
   4   8   6       10.37       10.51      2.87 o 
   5   8   6       36.63       30.57      5.99 o 
  -6   9   6      254.45      263.67      9.86 o 
  -5   9   6      362.39      366.59     10.79 o 
  -4   9   6        4.30        6.79      1.84 o 
  -3   9   6      360.16      359.50     10.37 o 
  -2   9   6      397.64      395.41     11.17 o 
  -1   9   6        0.18       -0.35      1.07 o 
   0   9   6      723.84      725.30     23.22 o 
   1   9   6      632.39      649.13     18.22 o 
   2   9   6       21.49       28.06      2.50 o 
   3   9   6      197.44      201.40      7.83 o 
   4   9   6        0.39        1.66      2.44 o 
  -6  10   6       79.12       79.10      5.10 o 
  -5  10   6      380.08      368.69     12.23 o 
  -4  10   6      259.46      258.43     11.20 o 
  -3  10   6      795.58      812.90     22.99 o 
  -2  10   6      616.70      634.16     16.82 o 
  -1  10   6        0.31        0.53      1.21 o 
   0  10   6      900.62      927.32     29.17 o 
   1  10   6      425.87      446.58     15.92 o 
   2  10   6        0.38        2.32      3.20 o 
   3  10   6      464.88      486.46     14.91 o 
   4  10   6        7.63        9.54      4.30 o 
  -5  11   6      256.96      259.97     13.19 o 
  -4  11   6      143.56      145.94      8.08 o 
  -3  11   6      134.75      131.92      6.37 o 
  -2  11   6      760.18      824.50     21.30 o 
  -1  11   6       27.95       28.37      3.47 o 
   0  11   6      521.36      519.96     18.12 o 
   1  11   6      138.98      153.43      9.09 o 
   2  11   6        7.18        9.96      3.21 o 
   3  11   6       80.30      107.31      8.35 o 
  -5  12   6      177.42      174.83      7.75 o 
  -4  12   6      156.09      141.54      6.60 o 
  -3  12   6      306.03      305.38     10.78 o 
  -2  12   6      492.71      506.25     15.65 o 
  -1  12   6       81.65       84.81      5.84 o 
   0  12   6      501.67      518.94     57.65 o 
   1  12   6      153.07      159.49      9.48 o 
   2  12   6       48.40       60.60      9.00 o 
  -4  13   6       57.35       51.39      5.01 o 
  -3  13   6      136.11      143.80      6.76 o 
  -2  13   6      811.06      765.89     32.65 o 
  -1  13   6       33.84       29.00      4.72 o 
   0  13   6      210.41      221.63     23.77 o 
   1  13   6      349.98      341.94     34.73 o 
   2  13   6        4.67        0.47      3.96 o 
  -3  14   6       63.25       59.79      4.78 o 
  -2  14   6      714.79      684.30     58.44 o 
  -1  14   6        7.82       10.23      3.51 o 
   0  14   6       60.61       56.07     17.46 o 
  -1 -14   7      297.85      352.28     17.33 o 
   0 -14   7      499.09      571.38     27.47 o 
   1 -14   7      191.95      179.37     16.49 o 
   2 -14   7        0.04        2.01      5.15 o 
  -2 -13   7      292.92      273.64     10.75 o 
  -1 -13   7      125.26      121.70      8.75 o 
   0 -13   7      295.90      311.09     16.81 o 
   1 -13   7      258.59      228.14     18.50 o 
   2 -13   7        2.72        2.44      4.45 o 
   3 -13   7      269.87      262.59     20.77 o 
  -3 -12   7       26.96       18.26      4.46 o 
  -2 -12   7      545.00      519.47     16.71 o 
  -1 -12   7       87.96       91.81      5.42 o 
   0 -12   7      182.97      193.62     10.67 o 
   1 -12   7      255.64      285.74     21.12 o 
   2 -12   7        1.44        2.24      4.33 o 
   3 -12   7      199.00      173.71     15.65 o 
   4 -12   7      266.36      269.72     20.85 o 
  -4 -11   7      106.76       95.98      8.29 o 
  -3 -11   7      201.65      187.54     11.07 o 
  -2 -11   7      603.66      547.86     21.47 o 
  -1 -11   7       29.08       29.93      3.04 o 
   0 -11   7      150.43      146.14      8.66 o 
   1 -11   7      572.08      572.80     22.58 o 
   2 -11   7        0.09        4.70      4.47 o 
   3 -11   7      228.70      247.77     19.10 o 
   4 -11   7      514.98      525.70     23.21 o 
   5 -11   7        0.02        3.19      3.66 o 
  -4 -10   7      234.01      226.21     12.61 o 
  -3 -10   7       19.89       24.28      4.35 o 
  -2 -10   7      880.30      836.83     27.24 o 
  -1 -10   7      117.92      129.46      7.25 o 
   0 -10   7       95.07       94.75      4.88 o 
   1 -10   7     1067.22     1015.57     67.28 o 
   2 -10   7      170.23      158.37     13.81 o 
   3 -10   7      365.17      392.91     17.83 o 
   4 -10   7      841.17      876.64     45.28 o 
   5 -10   7        5.47        7.14      3.72 o 
  -5  -9   7      284.34      278.85     14.53 o 
  -4  -9   7      187.73      169.04      8.11 o 
  -3  -9   7        0.05        7.60      2.52 o 
  -2  -9   7     1756.06     1646.38     45.45 o 
  -1  -9   7        5.25        6.33      2.02 o 
   0  -9   7       17.61       17.15      2.04 o 
   1  -9   7     2074.30     2076.16     69.67 o 
   2  -9   7        8.42        6.20      2.55 o 
   3  -9   7      184.11      208.72     11.13 o 
   4  -9   7      888.46      884.27     34.70 o 
   5  -9   7        3.64        8.21      6.38 o 
  -5  -8   7      401.57      372.96     13.98 o 
  -4  -8   7      456.79      462.35     25.09 o 
  -3  -8   7       21.54       22.79      3.69 o 
  -2  -8   7      610.55      595.29     20.16 o 
  -1  -8   7     1928.24     1960.53     41.03 o 
   0  -8   7     1786.66     1785.99     46.21 o 
   1  -8   7     1148.12      918.40     43.34 o 
   2  -8   7      339.95      334.12     14.81 o 
   3  -8   7      690.97      662.65     26.43 o 
   4  -8   7      619.06      633.85     27.91 o 
   5  -8   7        0.01       -3.40      2.27 o 
   6  -8   7      187.34      165.21     11.14 o 
  -6  -7   7        0.12        2.28      2.56 o 
  -5  -7   7      458.09      428.85     15.27 o 
  -4  -7   7      196.05      199.84     10.10 o 
  -3  -7   7       28.48       23.56      3.49 o 
  -2  -7   7      460.36      459.55     20.61 o 
  -1  -7   7      345.14      352.93      8.89 o 
   0  -7   7       47.79       47.82      2.46 o 
   1  -7   7     1195.74     1236.10     32.99 o 
   2  -7   7      402.08      410.53     17.08 o 
   3  -7   7     1443.21     1344.76    104.31 o 
   4  -7   7       28.84       33.29      4.70 o 
   5  -7   7        1.38       -2.54      2.69 o 
   6  -7   7      225.30      224.90     13.34 o 
  -6  -6   7       17.50       16.36      3.43 o 
  -5  -6   7      160.84      154.55      7.61 o 
  -4  -6   7      578.47      601.29     17.20 o 
  -3  -6   7      179.46      169.77      7.10 o 
  -2  -6   7      203.56      203.91      7.07 o 
  -1  -6   7      658.71      655.87     18.04 o 
   0  -6   7      664.83      636.36     14.05 o 
   1  -6   7     1516.63     1561.74     32.89 o 
   2  -6   7      352.09      377.73     15.84 o 
   3  -6   7      498.49      539.50     21.87 o 
   4  -6   7      682.51      685.84     31.89 o 
   5  -6   7       13.17       13.32      3.73 o 
   6  -6   7      217.43      212.17     12.68 o 
  -6  -5   7       22.24       24.72      3.69 o 
  -5  -5   7       54.68       63.00      4.80 o 
  -4  -5   7      392.52      393.92     11.22 o 
  -3  -5   7       47.61       53.15      3.61 o 
  -2  -5   7      477.75      514.07     16.94 o 
  -1  -5   7      583.18      594.02     13.35 o 
   0  -5   7      758.30      755.99     19.49 o 
   1  -5   7      265.61      257.86      6.10 o 
   2  -5   7     1227.21     1258.34     44.87 o 
   3  -5   7      208.72      207.41     10.34 o 
   4  -5   7      175.35      182.92     10.12 o 
   5  -5   7      180.76      169.30     13.97 o 
   6  -5   7      186.08      183.29     11.50 o 
  -6  -4   7      119.03      116.68      6.60 o 
  -5  -4   7        7.10        5.33      1.96 o 
  -4  -4   7     1313.89     1323.75     30.98 o 
  -3  -4   7       24.59       29.09      2.68 o 
  -2  -4   7      813.96      770.26     20.10 o 
  -1  -4   7     2742.95     2850.24     58.13 o 
   0  -4   7       86.49       98.27      2.85 o 
   1  -4   7     3177.16     3089.48     91.05 o 
   2  -4   7       82.49       57.81      4.38 o 
   3  -4   7       68.26       59.10      6.54 o 
   4  -4   7      705.66      694.69     27.55 o 
   5  -4   7       59.38       57.66     10.62 o 
   6  -4   7      229.57      239.22     13.61 o 
  -7  -3   7      165.07      152.84     11.01 o 
  -6  -3   7       17.75       11.98      3.02 o 
  -5  -3   7      125.05      132.61      5.55 o 
  -4  -3   7      569.21      555.00     14.44 o 
  -3  -3   7       12.70       10.95      1.82 o 
  -2  -3   7     1928.02     1950.44     66.40 o 
  -1  -3   7     1844.82     1781.41     39.33 o 
   0  -3   7      177.22      192.66      4.83 o 
   1  -3   7     4316.07     4299.24    101.15 o 
   2  -3   7      365.31      332.21     11.38 o 
   3  -3   7        0.76        0.80      1.51 o 
   4  -3   7     2448.32     2327.33     81.70 o 
   5  -3   7       30.42       38.82      9.62 o 
   6  -3   7       90.22       90.67     17.47 o 
  -7  -2   7      334.87      352.82     16.13 o 
  -6  -2   7      119.93      109.97      5.65 o 
  -5  -2   7      909.77      888.34     24.54 o 
  -4  -2   7     1084.83     1098.78     25.68 o 
  -3  -2   7      903.84      923.58     19.46 o 
  -2  -2   7     2933.30     2938.02     70.92 o 
  -1  -2   7     3794.57     3724.31    145.21 o 
   0  -2   7       68.67       75.00      3.47 o 
   1  -2   7     1086.66     1059.12     31.66 o 
   2  -2   7      296.44      262.29      9.38 o 
   3  -2   7      164.36      166.41      6.95 o 
   4  -2   7     1585.44     1633.61     58.62 o 
   5  -2   7      204.73      176.56     11.12 o 
   6  -2   7      207.72      214.39     12.65 o 
  -7  -1   7      266.21      277.65     17.53 o 
  -6  -1   7      123.44      133.84      7.07 o 
  -5  -1   7      907.25      940.43     22.81 o 
  -4  -1   7      498.81      492.71     23.51 o 
  -3  -1   7      721.01      724.59     17.42 o 
  -2  -1   7     2459.99     2509.77     55.16 o 
  -1  -1   7      818.55      809.80     18.62 o 
   0  -1   7      320.93      333.64      9.87 o 
   1  -1   7     2825.55     2725.07     78.70 o 
   2  -1   7      850.98      861.11     26.50 o 
   3  -1   7      712.26      784.58     24.69 o 
   4  -1   7     1416.97     1238.73    144.21 o 
   5  -1   7      375.31      399.43     42.39 o 
   6  -1   7      192.60      187.98     15.64 o 
  -7   0   7      298.17      310.35     14.54 o 
  -6   0   7      286.96      279.61     11.35 o 
  -5   0   7      287.04      300.79      9.00 o 
  -4   0   7     2391.15     2570.95     75.93 o 
  -3   0   7      284.76      279.57      9.57 o 
  -2   0   7     2173.61     2222.80     49.06 o 
  -1   0   7     3574.53     3368.56     98.19 o 
   0   0   7      271.28      278.32      6.76 o 
   1   0   7     4556.03     4668.98    161.70 o 
   2   0   7     2635.58     2735.08     99.33 o 
   3   0   7      109.42       95.56      5.00 o 
   4   0   7     1950.23     1851.99     65.95 o 
   5   0   7      400.47      368.55     17.24 o 
   6   0   7      115.83      117.95      8.98 o 
  -7   1   7      151.67      169.23     10.46 o 
  -6   1   7      280.16      270.90     11.83 o 
  -5   1   7        5.99        8.94      2.37 o 
  -4   1   7     1286.27     1307.83     30.22 o 
  -3   1   7      786.00      797.42     20.43 o 
  -2   1   7     1594.21     1692.37     34.98 o 
  -1   1   7     4324.45     4276.43     86.47 o 
   0   1   7        3.58        8.88      3.21 o 
   1   1   7      839.74      833.86     30.79 o 
   2   1   7     5458.22     5371.35    153.59 o 
   3   1   7       64.19       56.68      3.37 o 
   4   1   7      800.07      756.54     23.94 o 
   5   1   7      483.34      436.61     16.13 o 
   6   1   7      163.58      150.62      8.58 o 
  -6   2   7      336.95      343.12     17.98 o 
  -5   2   7       48.73       44.84      4.01 o 
  -4   2   7     2955.39     2969.42     80.83 o 
  -3   2   7      144.90      156.52      5.18 o 
  -2   2   7     3287.40     3365.28     68.51 o 
  -1   2   7     9761.08     9656.42    198.19 o 
   0   2   7        3.81        6.96      0.89 o 
   1   2   7    10057.14    10062.03    265.43 o 
   2   2   7     4318.45     4209.91     90.12 o 
   3   2   7       85.74       99.71      7.02 o 
   4   2   7     1062.52     1074.83     29.33 o 
   5   2   7      328.99      306.14     12.59 o 
   6   2   7      213.68      206.73     10.35 o 
  -6   3   7      225.28      222.24     11.47 o 
  -5   3   7       27.16       24.14      3.15 o 
  -4   3   7     3443.97     3426.53     93.03 o 
  -3   3   7      297.68      288.60      8.94 o 
  -2   3   7        9.38       13.95      2.00 o 
  -1   3   7    11181.03    11470.77    398.97 o 
   0   3   7      146.07      146.36      3.81 o 
   1   3   7      687.20      708.98     16.32 o 
   2   3   7     5783.88     6223.64    132.10 o 
   3   3   7       27.25       26.41      2.67 o 
   4   3   7     1497.27     1492.60     39.43 o 
   5   3   7       17.61       13.21      3.53 o 
   6   3   7       29.97       20.44      4.05 o 
  -7   4   7      440.99      435.72     28.83 o 
  -6   4   7      194.64      198.35     13.42 o 
  -5   4   7      260.47      257.54      9.03 o 
  -4   4   7     2121.18     2114.89     72.56 o 
  -3   4   7      575.96      568.95     14.24 o 
  -2   4   7     2043.90     2007.61     80.81 o 
  -1   4   7      424.14      360.74      7.78 o 
   0   4   7       64.94       69.56      2.27 o 
   1   4   7     1813.30     1817.63     39.73 o 
   2   4   7     1503.92     1500.45     33.50 o 
   3   4   7       77.65       84.64      4.38 o 
   4   4   7     1065.53     1058.07     29.10 o 
   5   4   7      245.48      251.81     11.35 o 
   6   4   7      151.26      146.42      8.73 o 
  -7   5   7      390.08      391.24     26.98 o 
  -6   5   7      373.17      369.10     16.63 o 
  -5   5   7      157.58      151.65      4.94 o 
  -4   5   7     1459.47     1487.79     34.26 o 
  -3   5   7      862.77      890.83     21.81 o 
  -2   5   7      441.60      413.03     13.91 o 
  -1   5   7     1053.57     1010.31     24.01 o 
   0   5   7      193.94      193.46      4.74 o 
   1   5   7     1438.05     1441.74     32.24 o 
   2   5   7      446.61      449.67     11.54 o 
   3   5   7       22.95       18.03      2.35 o 
   4   5   7      984.97      971.87     27.27 o 
   5   5   7      261.86      277.49     13.13 o 
  -7   6   7      175.53      175.47     11.52 o 
  -6   6   7      559.00      559.24     19.07 o 
  -5   6   7        2.52        7.00      1.36 o 
  -4   6   7      522.98      528.34     15.18 o 
  -3   6   7      724.60      704.60     17.77 o 
  -2   6   7      305.37      304.34      8.62 o 
  -1   6   7      808.87      804.51     19.77 o 
   0   6   7      589.38      585.61     12.15 o 
   1   6   7     1378.03     1399.26     46.48 o 
   2   6   7      508.74      515.54     13.14 o 
   3   6   7       69.67       65.90      3.64 o 
   4   6   7      370.54      386.09     14.75 o 
   5   6   7      280.52      275.65     12.30 o 
  -7   7   7       87.58       76.66      8.19 o 
  -6   7   7      252.45      270.62     10.03 o 
  -5   7   7       14.23       11.14      1.69 o 
  -4   7   7      149.27      167.65      5.82 o 
  -3   7   7      395.16      378.03     10.53 o 
  -2   7   7      313.76      314.81      9.04 o 
  -1   7   7     2198.02     2173.61     50.26 o 
   0   7   7      781.99      802.33     20.04 o 
   1   7   7     1112.58     1128.18     29.09 o 
   2   7   7      977.50      965.20     21.20 o 
   3   7   7       32.95       26.88      2.67 o 
   4   7   7      650.25      626.39     21.65 o 
   5   7   7      205.67      204.26     10.40 o 
  -6   8   7      610.85      589.20     15.87 o 
  -5   8   7       37.86       36.25      3.02 o 
  -4   8   7      302.15      300.93      9.91 o 
  -3   8   7      994.39      932.24     23.09 o 
  -2   8   7      599.10      597.87     15.66 o 
  -1   8   7     2825.86     2879.36     66.21 o 
   0   8   7      834.49      868.23     26.97 o 
   1   8   7      935.39      929.55     24.81 o 
   2   8   7      477.06      489.45     12.08 o 
   3   8   7        1.00        7.93      2.09 o 
   4   8   7      282.19      306.03     12.87 o 
  -6   9   7      348.78      369.24     11.16 o 
  -5   9   7        7.77        6.09      1.98 o 
  -4   9   7      651.43      631.40     18.47 o 
  -3   9   7      465.04      465.07     12.96 o 
  -2   9   7       20.01       26.97      4.05 o 
  -1   9   7     3090.42     3159.14     72.91 o 
   0   9   7       97.98      101.73      5.69 o 
   1   9   7      172.41      174.85      8.09 o 
   2   9   7     1392.75     1452.94     36.40 o 
   3   9   7       27.50       31.53      3.91 o 
   4   9   7      272.63      304.06     13.07 o 
  -6  10   7      235.07      237.44     10.86 o 
  -5  10   7        2.84        2.07      1.79 o 
  -4  10   7     1567.83     1576.65     42.01 o 
  -3  10   7      700.99      688.44     20.87 o 
  -2  10   7      348.02      360.93     10.65 o 
  -1  10   7      844.80      824.60     20.96 o 
   0  10   7       31.93       27.85      3.41 o 
   1  10   7      235.78      231.45     22.28 o 
   2  10   7      654.57      681.77     26.57 o 
   3  10   7        0.08       -0.19      1.96 o 
  -5  11   7       30.97       36.71      4.60 o 
  -4  11   7      929.61      889.75     25.30 o 
  -3  11   7      771.61      738.99     21.47 o 
  -2  11   7       13.57       12.70      2.17 o 
  -1  11   7      778.21      757.53     43.61 o 
   0  11   7        9.05        8.40      2.83 o 
   1  11   7      315.89      365.58     43.45 o 
   2  11   7      228.92      242.20     12.52 o 
   3  11   7      136.19      135.79      9.30 o 
  -5  12   7        6.82        6.91      2.39 o 
  -4  12   7      531.69      519.23     16.51 o 
  -3  12   7      338.92      340.92     13.70 o 
  -2  12   7       34.28       30.60      3.20 o 
  -1  12   7      635.90      625.80     24.98 o 
   0  12   7       56.00       44.27      5.26 o 
   1  12   7      329.96      351.22     19.85 o 
   2  12   7      494.67      516.20     22.09 o 
  -4  13   7      326.55      327.20     12.09 o 
  -3  13   7      199.74      188.89      8.10 o 
  -2  13   7        3.07        4.28      3.11 o 
  -1  13   7      504.21      534.49     22.51 o 
   0  13   7      425.84      436.41     37.56 o 
   1  13   7      111.58      113.66     11.66 o 
  -3  14   7      176.05      189.81      8.49 o 
  -2  14   7       93.35       82.85      7.54 o 
  -1  14   7      349.50      342.49     16.49 o 
   0  14   7      218.52      235.65     16.29 o 
   0 -14   8      156.36      161.81     10.58 o 
   1 -14   8        5.75        8.60      5.79 o 
   2 -14   8      245.92      231.95     19.81 o 
  -2 -13   8        0.83        3.01      2.38 o 
  -1 -13   8      500.27      477.19     20.94 o 
   0 -13   8      299.05      315.29     15.42 o 
   1 -13   8        6.57       18.17      6.71 o 
   2 -13   8      196.52      190.86     17.29 o 
   3 -13   8       83.75       75.85     11.49 o 
  -3 -12   8      279.54      271.55     14.41 o 
  -2 -12   8        0.01       -0.42      1.94 o 
  -1 -12   8      341.38      332.46     11.92 o 
   0 -12   8      267.92      276.96     13.58 o 
   1 -12   8        2.06       -0.51      3.94 o 
   2 -12   8      369.76      412.58     27.76 o 
   3 -12   8      168.01      167.99     15.78 o 
   4 -12   8      198.66      203.32     18.05 o 
  -4 -11   8      139.49      156.63     10.58 o 
  -3 -11   8      213.76      184.32     11.07 o 
  -2 -11   8        9.01        7.08      2.22 o 
  -1 -11   8      237.85      241.97      9.27 o 
   0 -11   8      359.25      337.82     15.21 o 
   1 -11   8       30.81       11.64      5.15 o 
   2 -11   8      635.40      645.08     38.58 o 
   3 -11   8      323.40      304.12     22.34 o 
   4 -11   8      126.18      144.50     14.52 o 
  -4 -10   8       50.00       44.09      6.47 o 
  -3 -10   8      555.95      550.24     18.38 o 
  -2 -10   8       59.66       53.11      3.64 o 
  -1 -10   8      254.36      262.09      8.67 o 
   0 -10   8      500.81      499.24     15.33 o 
   1 -10   8       45.43       51.77      8.32 o 
   2 -10   8     1540.81     1450.23     76.00 o 
   3 -10   8      469.32      437.76     28.12 o 
   4 -10   8       36.67       48.55      5.99 o 
   5 -10   8      458.51      465.16     34.28 o 
  -5  -9   8      122.23      133.62      7.52 o 
  -4  -9   8       78.86       69.23      5.29 o 
  -3  -9   8      737.96      734.32     22.92 o 
  -2  -9   8        1.89        2.60      1.35 o 
  -1  -9   8      220.48      239.93      7.07 o 
   0  -9   8     1258.03     1314.10     35.16 o 
   1  -9   8      131.49      139.40     12.67 o 
   2  -9   8     1057.31     1120.89     59.72 o 
   3  -9   8      627.58      597.57     43.68 o 
   4  -9   8       79.85       85.33      7.36 o 
   5  -9   8      321.06      352.99     21.14 o 
  -5  -8   8       60.65       51.72      4.99 o 
  -4  -8   8      131.17      120.16      6.51 o 
  -3  -8   8     1063.78     1032.56     27.33 o 
  -2  -8   8      609.86      616.67     14.66 o 
  -1  -8   8     1311.12     1322.80     28.58 o 
   0  -8   8     2503.15     2479.48     62.83 o 
   1  -8   8       13.09       12.54      4.68 o 
   2  -8   8     1219.60     1266.60     46.08 o 
   3  -8   8      566.52      560.14     25.95 o 
   4  -8   8      118.29      117.40      8.37 o 
   5  -8   8      457.59      437.79     20.40 o 
  -5  -7   8       65.05       68.90      5.40 o 
  -4  -7   8      114.08      109.79      6.07 o 
  -3  -7   8      592.42      593.87     16.06 o 
  -2  -7   8       82.21       84.37      3.63 o 
  -1  -7   8      711.23      735.47     16.65 o 
   0  -7   8     1276.07     1224.89     50.11 o 
   1  -7   8        0.81       -2.09      2.38 o 
   2  -7   8     1081.37     1026.80     37.83 o 
   3  -7   8       76.33       75.63     10.68 o 
   4  -7   8      135.72      123.40      8.40 o 
   5  -7   8      192.35      191.90     11.51 o 
   6  -7   8       68.34       57.91      8.01 o 
  -6  -6   8      281.66      277.24     27.09 o 
  -5  -6   8      322.03      312.90     12.06 o 
  -4  -6   8      357.31      322.92     10.77 o 
  -3  -6   8      804.49      764.73     20.79 o 
  -2  -6   8      178.80      182.77      5.48 o 
  -1  -6   8     1044.13     1023.75     25.37 o 
   0  -6   8     1087.01     1082.85     23.07 o 
   1  -6   8       25.00       26.20      1.53 o 
   2  -6   8      923.17      974.51     35.99 o 
   3  -6   8      383.34      385.45     31.49 o 
   4  -6   8      443.76      436.04     19.27 o 
   5  -6   8      339.93      361.05     17.54 o 
   6  -6   8       54.18       53.39      6.69 o 
  -6  -5   8      250.91      246.98     14.04 o 
  -5  -5   8      438.27      399.02     14.16 o 
  -4  -5   8       18.67       23.25      2.56 o 
  -3  -5   8      969.31      927.06     24.44 o 
  -2  -5   8      247.26      264.52      7.02 o 
  -1  -5   8      944.80     1009.39     21.60 o 
   0  -5   8      726.85      744.70     14.92 o 
   1  -5   8       31.51       41.08      3.01 o 
   2  -5   8      889.97      868.70     32.23 o 
   3  -5   8      738.85      748.32     28.86 o 
   4  -5   8       17.04       24.40      4.53 o 
   5  -5   8      702.48      703.61     29.08 o 
   6  -5   8      146.02      142.80     10.29 o 
  -6  -4   8      328.50      365.86     13.81 o 
  -5  -4   8      282.85      283.76     11.04 o 
  -4  -4   8        0.26        2.04      1.66 o 
  -3  -4   8      982.58     1011.27     26.15 o 
  -2  -4   8      193.88      194.67      5.45 o 
  -1  -4   8      480.64      502.69     11.50 o 
   0  -4   8     2689.39     2722.50     54.10 o 
   1  -4   8        0.34        1.15      0.93 o 
   2  -4   8     1383.54     1331.75     56.32 o 
   3  -4   8     1243.79     1168.90     42.68 o 
   4  -4   8       36.68       34.06      4.59 o 
   5  -4   8     1002.27      959.45     37.55 o 
   6  -4   8      170.06      164.02     15.40 o 
  -6  -3   8      271.89      280.45     11.25 o 
  -5  -3   8      904.36      895.93     22.31 o 
  -4  -3   8      257.93      270.58      8.34 o 
  -3  -3   8     2519.90     2596.52     62.34 o 
  -2  -3   8     1013.76     1034.68     23.47 o 
  -1  -3   8     1842.42     1862.77     37.39 o 
   0  -3   8     4868.25     4632.12     95.72 o 
   1  -3   8      295.78      302.83      8.38 o 
   2  -3   8     1989.74     1954.01     60.97 o 
   3  -3   8     1281.05     1244.85     45.17 o 
   4  -3   8        6.83        7.66      2.83 o 
   5  -3   8      848.14      835.79     33.38 o 
   6  -3   8      143.01      122.73      9.21 o 
  -7  -2   8        2.61       -1.61      3.02 o 
  -6  -2   8      404.65      425.13     27.57 o 
  -5  -2   8      849.24      829.28     20.73 o 
  -4  -2   8      108.00      116.11      4.73 o 
  -3  -2   8     2471.65     2520.04     75.49 o 
  -2  -2   8     3164.47     3446.00     76.02 o 
  -1  -2   8     3783.31     3863.45     85.06 o 
   0  -2   8     8159.72     8214.77    166.45 o 
   1  -2   8      114.42      108.72      3.87 o 
   2  -2   8     2040.99     2118.32    114.96 o 
   3  -2   8     2310.29     2181.70     76.22 o 
   4  -2   8      125.80      138.81      8.61 o 
   5  -2   8      830.72      770.70     37.97 o 
   6  -2   8      134.00      129.31     20.05 o 
  -7  -1   8       14.03       14.05      3.94 o 
  -6  -1   8      964.61      968.85     34.78 o 
  -5  -1   8      138.65      129.92      5.35 o 
  -4  -1   8       54.11       60.37      3.69 o 
  -3  -1   8     5217.49     5134.19    122.82 o 
  -2  -1   8      636.50      610.47     14.40 o 
  -1  -1   8     1107.72     1140.77     25.86 o 
   0  -1   8     4764.69     4440.87    178.81 o 
   1  -1   8      742.19      747.99     22.77 o 
   2  -1   8     2476.46     2399.53    150.25 o 
   3  -1   8      722.10      717.78     23.11 o 
   4  -1   8       33.98       33.27      4.37 o 
   5  -1   8      564.84      525.00     36.86 o 
   6  -1   8      187.90      166.27     11.04 o 
  -7   0   8       22.08       25.87     10.56 o 
  -6   0   8      521.58      532.62     21.22 o 
  -5   0   8     1531.45     1490.39     54.95 o 
  -4   0   8      602.08      594.63     24.14 o 
  -3   0   8     3737.98     3831.00    105.57 o 
  -2   0   8     1171.77     1198.33     27.17 o 
  -1   0   8     1967.39     1988.27     45.45 o 
   0   0   8     4486.10     4533.64     92.02 o 
   1   0   8      219.16      264.13     15.65 o 
   2   0   8     2214.59     2139.03     74.94 o 
   3   0   8     1852.32     1943.09     84.24 o 
   4   0   8      132.49      131.36     21.76 o 
   5   0   8      455.62      420.65     19.23 o 
   6   0   8      212.89      239.69     13.77 o 
  -7   1   8       63.86       72.59      6.77 o 
  -6   1   8      235.30      241.52     26.34 o 
  -5   1   8      639.07      665.48     18.62 o 
  -4   1   8       15.21       15.81      2.02 o 
  -3   1   8     3909.98     3920.74    120.42 o 
  -2   1   8     1019.79     1040.12     22.07 o 
  -1   1   8     1805.88     1759.21     36.43 o 
   0   1   8      702.38      682.08     16.53 o 
   1   1   8     1385.88     1458.22     36.00 o 
   2   1   8     1796.90     1881.21     69.86 o 
   3   1   8     1798.43     1746.34     52.50 o 
   4   1   8       49.24       41.12      8.04 o 
   5   1   8      318.08      269.01     14.02 o 
   6   1   8      250.73      247.86     14.19 o 
  -7   2   8        0.13       -0.53      2.95 o 
  -6   2   8      270.54      286.34     14.82 o 
  -5   2   8      725.04      737.53     20.54 o 
  -4   2   8       21.28       15.21      4.54 o 
  -3   2   8     2613.51     2544.17     79.18 o 
  -2   2   8      728.77      730.35     17.40 o 
  -1   2   8       91.65      102.72      4.08 o 
   0   2   8     6293.01     6518.81    132.35 o 
   1   2   8       30.63       37.54      1.86 o 
   2   2   8      263.52      249.44      7.71 o 
   3   2   8     2564.37     2548.73     75.06 o 
   4   2   8       86.31       84.35      4.85 o 
   5   2   8      420.28      385.80     18.28 o 
   6   2   8      230.12      228.59     11.18 o 
  -7   3   8       58.76       49.18      8.11 o 
  -6   3   8      519.92      546.62     18.40 o 
  -5   3   8      902.03      946.77     25.45 o 
  -4   3   8      134.89      151.41      9.57 o 
  -3   3   8      872.74      808.78     19.61 o 
  -2   3   8     1718.16     1675.17     43.31 o 
  -1   3   8      823.97      834.83     18.03 o 
   0   3   8     1616.96     1589.96     33.33 o 
   1   3   8      662.60      684.33     15.19 o 
   2   3   8      913.98      908.96     21.06 o 
   3   3   8     1570.33     1535.75     40.97 o 
   4   3   8      117.49      106.59      5.49 o 
   5   3   8      185.01      191.41     12.33 o 
   6   3   8      220.75      223.64     16.80 o 
  -7   4   8       22.72       13.97      4.35 o 
  -6   4   8      409.23      435.72     15.57 o 
  -5   4   8      917.27      947.92     28.66 o 
  -4   4   8        6.58        7.17      2.53 o 
  -3   4   8     1294.57     1266.69     30.03 o 
  -2   4   8     1486.35     1404.74     33.15 o 
  -1   4   8      239.42      214.33      6.38 o 
   0   4   8     2055.32     2151.12     44.62 o 
   1   4   8      353.49      396.31     10.10 o 
   2   4   8      598.12      626.68     15.26 o 
   3   4   8      655.68      630.86     18.25 o 
   4   4   8        0.15       -0.60      1.65 o 
   5   4   8      278.37      291.10     12.50 o 
  -7   5   8       17.38       14.53      4.63 o 
  -6   5   8      379.65      403.19     14.82 o 
  -5   5   8      425.48      439.64     11.65 o 
  -4   5   8       52.31       52.64      2.96 o 
  -3   5   8      569.90      538.06     13.91 o 
  -2   5   8      563.62      560.27     18.40 o 
  -1   5   8      131.39      155.88      6.17 o 
   0   5   8     1971.83     1998.54     38.24 o 
   1   5   8      280.28      273.46     10.17 o 
   2   5   8      214.87      208.91      6.43 o 
   3   5   8      461.95      462.01     14.30 o 
   4   5   8        6.38        5.49      2.10 o 
   5   5   8      282.52      268.82     12.07 o 
  -7   6   8       42.84       35.44      6.02 o 
  -6   6   8      145.10      163.73      7.16 o 
  -5   6   8      566.82      530.05     15.44 o 
  -4   6   8       15.35       17.89      1.87 o 
  -3   6   8      360.24      368.62     10.27 o 
  -2   6   8      492.14      496.81     13.70 o 
  -1   6   8      120.37      113.94      6.03 o 
   0   6   8     1824.82     1825.56     42.53 o 
   1   6   8      609.56      608.56     16.79 o 
   2   6   8      305.59      296.43      8.54 o 
   3   6   8      101.06       97.78      5.14 o 
   4   6   8       48.60       53.28      5.00 o 
   5   6   8      145.91      136.71      8.27 o 
  -6   7   8       43.11       42.62      5.13 o 
  -5   7   8      329.51      322.11     10.58 o 
  -4   7   8      179.34      175.36      6.85 o 
  -3   7   8      591.70      578.02     15.24 o 
  -2   7   8      828.20      824.01     20.69 o 
  -1   7   8      128.06      129.66      6.48 o 
   0   7   8      797.00      865.03     21.48 o 
   1   7   8      830.16      869.33     23.26 o 
   2   7   8      158.50      159.87      7.73 o 
   3   7   8      166.34      170.87      8.18 o 
   4   7   8       50.43       48.30      4.94 o 
  -6   8   8       23.79       22.31      3.33 o 
  -5   8   8      516.77      516.52     16.79 o 
  -4   8   8       19.39       18.52      2.47 o 
  -3   8   8      606.78      597.24     15.82 o 
  -2   8   8     1238.61     1262.89     30.68 o 
  -1   8   8        0.77        0.36      1.13 o 
   0   8   8     2300.14     2295.14     66.15 o 
   1   8   8      238.28      251.88     10.19 o 
   2   8   8       32.32       29.22      2.86 o 
   3   8   8      903.95      932.65     24.96 o 
   4   8   8      127.16      132.22      7.94 o 
  -6   9   8      174.28      179.95      7.57 o 
  -5   9   8      528.43      517.25     15.93 o 
  -4   9   8       12.12        7.86      2.72 o 
  -3   9   8      492.00      492.92     13.79 o 
  -2   9   8     1854.34     1863.74     44.25 o 
  -1   9   8        1.78        2.29      2.97 o 
   0   9   8      321.17      324.88     12.36 o 
   1   9   8      390.17      402.98     14.75 o 
   2   9   8        2.17        3.33      5.31 o 
   3   9   8      660.95      662.56     18.89 o 
   4   9   8       97.17       92.94      6.82 o 
  -5  10   8      463.47      431.09     14.04 o 
  -4  10   8      137.41      129.64      6.08 o 
  -3  10   8     1384.72     1374.95     36.86 o 
  -2  10   8      530.87      515.65     15.60 o 
  -1  10   8        7.38        6.97      1.76 o 
   0  10   8      389.51      388.33     14.38 o 
   1  10   8      325.27      326.70     15.05 o 
   2  10   8      177.96      189.41     18.94 o 
   3  10   8      537.89      552.49     23.11 o 
  -5  11   8      591.47      591.02     18.30 o 
  -4  11   8       73.88       60.42      5.03 o 
  -3  11   8      271.68      265.25      9.76 o 
  -2  11   8      984.65     1006.45     25.57 o 
  -1  11   8       26.24       22.52      4.96 o 
   0  11   8      398.89      421.53     37.19 o 
   1  11   8      247.71      271.23     13.49 o 
   2  11   8       17.60       14.00      3.94 o 
   3  11   8      617.31      623.76     25.75 o 
  -4  12   8      101.48       94.34      5.61 o 
  -3  12   8      149.68      146.34      6.79 o 
  -2  12   8      242.16      251.52      9.44 o 
  -1  12   8       49.38       50.95     10.31 o 
   0  12   8      271.62      284.20     22.90 o 
   1  12   8      494.75      528.27     22.46 o 
   2  12   8       24.36       23.84      4.76 o 
  -4  13   8       50.58       54.92      4.54 o 
  -3  13   8      116.50      110.35      6.08 o 
  -2  13   8      177.16      186.17     11.06 o 
  -1  13   8       85.28       89.02      7.68 o 
   0  13   8      563.14      581.37     24.30 o 
   1  13   8      408.19      438.93     20.00 o 
  -2  14   8      423.76      441.05     34.95 o 
  -1  14   8        2.48       -0.56      4.19 o 
  -2 -13   9      136.74      118.67     10.29 o 
  -1 -13   9      164.40      174.56     11.59 o 
   0 -13   9      167.08      181.03     10.87 o 
   1 -13   9      305.82      317.20     24.10 o 
   2 -13   9        0.31        0.43      4.76 o 
  -3 -12   9       53.98       47.34      4.86 o 
  -2 -12   9      311.17      335.50     12.23 o 
  -1 -12   9      111.29      106.68      6.71 o 
   0 -12   9      206.86      205.38     13.11 o 
   1 -12   9      212.80      214.48     18.10 o 
   2 -12   9       24.57       17.43      6.51 o 
   3 -12   9      444.12      458.35     31.07 o 
  -3 -11   9        1.08        2.02      1.97 o 
  -2 -11   9      158.25      189.14     10.37 o 
  -1 -11   9       20.06       20.88      2.97 o 
   0 -11   9      122.43      127.56     10.79 o 
   1 -11   9      545.77      522.28     32.88 o 
   2 -11   9        5.62        1.01      4.17 o 
   3 -11   9      248.03      274.93     21.12 o 
   4 -11   9      228.53      228.20     19.11 o 
  -4 -10   9      181.29      162.07      8.25 o 
  -3 -10   9       39.08       40.81      4.10 o 
  -2 -10   9      254.07      268.13      8.48 o 
  -1 -10   9       73.31       69.25      5.83 o 
   0 -10   9      261.82      267.11      9.63 o 
   1 -10   9     1049.55      889.36     49.84 o 
   2 -10   9       16.14       24.97      6.61 o 
   3 -10   9      262.31      242.55     18.90 o 
   4 -10   9      253.65      272.17     14.67 o 
  -4  -9   9       67.00       67.80      5.32 o 
  -3  -9   9        0.16        0.74      1.86 o 
  -2  -9   9      527.82      517.38     12.95 o 
  -1  -9   9       26.00       29.69      2.41 o 
   0  -9   9        0.55        0.66      2.54 o 
   1  -9   9     1564.79     1658.01     85.58 o 
   2  -9   9       49.68       62.14      8.83 o 
   3  -9   9       13.29       26.16      4.37 o 
   4  -9   9      276.90      270.54     18.02 o 
   5  -9   9        1.23       -3.57      2.91 o 
  -5  -8   9      185.58      167.80      8.56 o 
  -4  -8   9      130.49      136.83      7.13 o 
  -3  -8   9       20.69       14.44      2.83 o 
  -2  -8   9     1228.96     1262.23     27.73 o 
  -1  -8   9       89.19       98.94      4.50 o 
   0  -8   9      505.62      520.83     21.43 o 
   1  -8   9      802.49      837.98     46.31 o 
   2  -8   9       27.16       23.82      6.10 o 
   3  -8   9       82.48       86.26      6.85 o 
   4  -8   9      228.61      226.73     17.12 o 
   5  -8   9        0.42       -3.68      2.45 o 
  -5  -7   9      183.25      204.23      9.36 o 
  -4  -7   9      337.71      312.74     19.99 o 
  -3  -7   9        3.06        1.53      1.76 o 
  -2  -7   9      588.77      607.86     14.36 o 
  -1  -7   9     2129.61     2113.51     49.54 o 
   0  -7   9      285.24      284.56      8.11 o 
   1  -7   9      579.57      509.07     30.02 o 
   2  -7   9      179.84      167.32     12.35 o 
   3  -7   9      385.60      402.51     27.82 o 
   4  -7   9      124.52      118.82     10.99 o 
   5  -7   9       33.82       27.92      5.09 o 
  -6  -6   9        5.00        3.87      2.55 o 
  -5  -6   9      323.40      313.50     12.29 o 
  -4  -6   9      177.72      173.47      7.85 o 
  -3  -6   9        0.50        0.16      1.49 o 
  -2  -6   9      554.79      555.05     13.10 o 
  -1  -6   9      245.17      235.87      7.11 o 
   0  -6   9       80.58       78.83      3.76 o 
   1  -6   9      242.88      237.71     10.96 o 
   2  -6   9      132.73      129.94      7.66 o 
   3  -6   9      917.26      963.25     53.72 o 
   4  -6   9      475.28      492.05     30.68 o 
   5  -6   9        2.26        0.57      2.78 o 
   6  -6   9      153.01      164.60     11.30 o 
  -6  -5   9        0.55       -0.39      2.40 o 
  -5  -5   9       89.07       88.86      5.79 o 
  -4  -5   9      794.01      752.21     19.24 o 
  -3  -5   9        1.38        2.84      1.57 o 
  -2  -5   9      405.65      404.83     11.94 o 
  -1  -5   9     1058.21     1100.93     23.62 o 
   0  -5   9       88.19       88.67      3.25 o 
   1  -5   9      403.80      380.09     11.63 o 
   2  -5   9      830.11      829.98     31.14 o 
   3  -5   9      532.13      553.80     22.56 o 
   4  -5   9     1277.42     1253.36     46.79 o 
   5  -5   9      214.13      192.34     11.56 o 
   6  -5   9      183.90      165.03     11.29 o 
  -6  -4   9       23.83       20.94      5.26 o 
  -5  -4   9      108.54      115.82      7.58 o 
  -4  -4   9      964.10      986.52     24.06 o 
  -3  -4   9        5.23        5.40      1.77 o 
  -2  -4   9     1119.43     1097.24     23.63 o 
  -1  -4   9     1936.31     2016.82     41.69 o 
   0  -4   9      183.37      187.26      5.00 o 
   1  -4   9      986.26      927.75     29.09 o 
   2  -4   9      839.69      876.10     32.52 o 
   3  -4   9      198.75      207.01     10.62 o 
   4  -4   9     1006.27      983.99     48.46 o 
   5  -4   9      275.18      253.82     13.84 o 
   6  -4   9      155.09      155.78     14.88 o 
  -6  -3   9       72.18       68.96      6.58 o 
  -5  -3   9        6.16        9.83      2.31 o 
  -4  -3   9     1298.01     1353.80     31.73 o 
  -3  -3   9        5.10        4.48      1.56 o 
  -2  -3   9     1051.54     1044.04     22.41 o 
  -1  -3   9     3453.67     3542.02     76.58 o 
   0  -3   9        0.66       -0.10      0.67 o 
   1  -3   9     5620.77     5712.75    131.39 o 
   2  -3   9     1098.08     1115.01     34.03 o 
   3  -3   9       54.75       63.21      5.25 o 
   4  -3   9     1806.89     1813.26     91.05 o 
   5  -3   9       77.91       81.76      7.45 o 
   6  -3   9      117.53      115.98      9.32 o 
  -6  -2   9      101.70       98.49      9.00 o 
  -5  -2   9      671.84      707.57     18.17 o 
  -4  -2   9     1347.08     1307.45     51.48 o 
  -3  -2   9      150.40      166.32      5.37 o 
  -2  -2   9     5877.00     5964.55    130.68 o 
  -1  -2   9     3110.36     3071.60     96.91 o 
   0  -2   9       90.00       91.25      3.10 o 
   1  -2   9     5036.15     5063.59    116.92 o 
   2  -2   9     1291.81     1355.15     40.75 o 
   3  -2   9        1.07        3.24      1.94 o 
   4  -2   9     1344.61     1282.93     47.49 o 
   5  -2   9        4.54        4.94      2.90 o 
   6  -2   9       92.61       98.41     11.46 o 
  -7  -1   9      200.91      215.76     12.02 o 
  -6  -1   9      284.18      315.75     14.82 o 
  -5  -1   9      434.46      455.80     16.14 o 
  -4  -1   9     1488.76     1543.57     40.44 o 
  -3  -1   9      641.20      687.52     21.51 o 
  -2  -1   9     2150.50     1986.40     77.10 o 
  -1  -1   9     2486.63     2505.57     51.73 o 
   0  -1   9        3.08        7.11      2.43 o 
   1  -1   9     4199.32     4214.81     97.89 o 
   2  -1   9     1511.59     1535.16     58.48 o 
   3  -1   9      497.22      451.47     42.43 o 
   4  -1   9      702.05      692.27     27.80 o 
   5  -1   9       32.54       31.03      4.96 o 
   6  -1   9      214.58      220.41     22.18 o 
  -7   0   9      244.08      240.77     12.86 o 
  -6   0   9      165.12      168.11      9.90 o 
  -5   0   9     1064.24     1079.98     57.64 o 
  -4   0   9      989.26      987.04     37.89 o 
  -3   0   9      296.02      272.89      7.31 o 
  -2   0   9     1528.71     1532.87     34.61 o 
  -1   0   9      185.97      159.44      4.97 o 
   0   0   9      164.16      165.16      4.58 o 
   1   0   9     3184.21     3050.81     62.45 o 
   2   0   9     1531.60     1540.21     46.11 o 
   3   0   9      272.55      293.99     17.26 o 
   4   0   9     1218.90     1096.26     59.05 o 
   5   0   9       82.30       71.03     14.77 o 
   6   0   9      159.65      137.18     33.29 o 
  -7   1   9      308.84      332.88     15.86 o 
  -6   1   9      186.70      189.66     14.84 o 
  -5   1   9       35.36       49.12      5.70 o 
  -4   1   9     1909.15     1842.76     99.85 o 
  -3   1   9      392.75      412.56     11.70 o 
  -2   1   9      267.51      242.72      6.19 o 
  -1   1   9      566.88      490.63     11.18 o 
   0   1   9       85.35       91.86      3.45 o 
   1   1   9      825.42      789.88     20.00 o 
   2   1   9     2682.47     2745.36     80.14 o 
   3   1   9       29.93       35.60      4.49 o 
   4   1   9     1081.36     1074.95     40.72 o 
   5   1   9      415.46      423.01     19.69 o 
   6   1   9      126.41      132.49     10.15 o 
  -7   2   9      127.54      125.82      8.76 o 
  -6   2   9      276.78      269.91     14.31 o 
  -5   2   9       71.69       74.39      6.04 o 
  -4   2   9      407.07      405.55     15.46 o 
  -3   2   9      198.52      199.44      6.52 o 
  -2   2   9      426.11      384.25     13.50 o 
  -1   2   9     1371.35     1348.90     28.77 o 
   0   2   9      309.75      337.68     12.97 o 
   1   2   9      986.18     1016.21     22.00 o 
   2   2   9      851.29      736.20     23.65 o 
   3   2   9       18.54       22.47      4.82 o 
   4   2   9      690.24      649.95     47.63 o 
   5   2   9      585.00      570.98     26.91 o 
  -7   3   9      254.01      289.87     20.37 o 
  -6   3   9      223.26      221.79      9.65 o 
  -5   3   9       11.49        8.17      3.06 o 
  -4   3   9     1170.68     1181.38     33.00 o 
  -3   3   9      251.82      247.61      7.28 o 
  -2   3   9      121.05      117.94      4.20 o 
  -1   3   9    11797.44    11937.01    239.34 o 
   0   3   9      136.43      134.14      5.31 o 
   1   3   9     1924.74     1951.68     87.04 o 
   2   3   9     1916.82     1988.68     59.08 o 
   3   3   9      119.61      112.60      6.09 o 
   4   3   9      679.10      689.46     20.35 o 
   5   3   9      202.75      209.32     10.15 o 
  -7   4   9      270.04      277.49     19.70 o 
  -6   4   9      245.32      229.51      9.87 o 
  -5   4   9        0.27        3.38      1.13 o 
  -4   4   9      644.65      665.95     18.41 o 
  -3   4   9       79.17       70.07      3.75 o 
  -2   4   9      220.88      207.29      6.41 o 
  -1   4   9     4815.85     4700.73    165.05 o 
   0   4   9      203.34      200.83      6.16 o 
   1   4   9      742.19      708.22     18.88 o 
   2   4   9      680.49      678.09     16.49 o 
   3   4   9      128.92      135.91      6.05 o 
   4   4   9      677.63      686.21     20.48 o 
   5   4   9       47.99       43.66      4.96 o 
  -7   5   9      313.20      311.45     12.90 o 
  -6   5   9      224.56      222.39      9.97 o 
  -5   5   9       35.13       38.04      2.76 o 
  -4   5   9     1046.56     1050.12     28.00 o 
  -3   5   9      708.68      725.11     18.23 o 
  -2   5   9     1827.20     1904.45     44.27 o 
  -1   5   9     2903.22     2952.05     67.06 o 
   0   5   9      397.11      384.09     10.52 o 
   1   5   9     1426.74     1504.21     42.22 o 
   2   5   9      442.74      463.73     12.08 o 
   3   5   9      118.82      114.07      6.05 o 
   4   5   9      645.08      632.68     21.68 o 
   5   5   9       67.21       72.73      6.46 o 
  -6   6   9      463.20      445.10     13.71 o 
  -5   6   9       66.37       63.15      3.72 o 
  -4   6   9     1186.50     1239.01     30.08 o 
  -3   6   9      747.68      734.69     22.04 o 
  -2   6   9      407.07      431.32     14.55 o 
  -1   6   9     1050.04     1079.90     26.33 o 
   0   6   9      201.23      204.40      6.61 o 
   1   6   9     1039.14     1049.94     27.40 o 
   2   6   9      351.63      358.85      9.99 o 
   3   6   9        0.01        0.48      1.67 o 
   4   6   9      450.12      446.44     16.71 o 
   5   6   9      133.86      134.06     13.48 o 
  -6   7   9      231.73      231.62      8.59 o 
  -5   7   9        0.90        1.23      1.52 o 
  -4   7   9     1401.86     1365.64     36.28 o 
  -3   7   9      832.44      820.71     20.93 o 
  -2   7   9      513.15      484.82     13.16 o 
  -1   7   9      377.88      386.05     10.90 o 
   0   7   9      100.19      102.37      5.55 o 
   1   7   9     1054.42     1092.40     33.26 o 
   2   7   9      941.68      986.71     23.54 o 
   3   7   9       11.53       15.43      3.24 o 
   4   7   9      439.08      441.78     16.76 o 
  -6   8   9      407.05      413.38     13.47 o 
  -5   8   9      100.27       87.01      4.79 o 
  -4   8   9     1151.38     1109.58     33.89 o 
  -3   8   9      843.69      826.21     21.18 o 
  -2   8   9      370.48      365.66     10.67 o 
  -1   8   9      929.52      924.10     23.08 o 
   0   8   9       41.43       51.31      6.59 o 
   1   8   9      753.00      782.39     25.25 o 
   2   8   9      732.63      744.66     28.36 o 
   3   8   9      227.52      227.70     10.22 o 
   4   8   9      347.12      355.89     14.57 o 
  -6   9   9      463.27      489.85     17.44 o 
  -5   9   9       53.44       47.52      3.74 o 
  -4   9   9      616.91      628.43     18.75 o 
  -3   9   9     1247.70     1191.34     29.56 o 
  -2   9   9      249.90      248.45     10.68 o 
  -1   9   9     1751.22     1773.93     42.63 o 
   0   9   9      170.61      171.41      8.11 o 
   1   9   9      659.22      679.45     26.21 o 
   2   9   9     1585.71     1647.86     77.60 o 
   3   9   9        0.33        9.93      5.71 o 
  -5  10   9        7.57        2.58      1.97 o 
  -4  10   9      941.33      872.56     24.89 o 
  -3  10   9       60.52       63.38      4.95 o 
  -2  10   9       20.59       18.34      2.42 o 
  -1  10   9     1476.31     1475.40     44.84 o 
   0  10   9      283.25      286.13     13.58 o 
   1  10   9       99.85      113.33      7.80 o 
   2  10   9     1100.24     1126.87     41.43 o 
   3  10   9        0.08        6.55      5.40 o 
  -5  11   9        0.17        4.21      2.20 o 
  -4  11   9      554.20      547.84     17.22 o 
  -3  11   9      356.17      352.27     12.16 o 
  -2  11   9      302.18      302.23     10.75 o 
  -1  11   9      902.15      850.18     32.36 o 
   0  11   9      235.81      259.76     13.04 o 
   1  11   9      125.76      124.40     14.07 o 
   2  11   9      499.78      506.62     21.81 o 
  -4  12   9      320.67      339.31     12.23 o 
  -3  12   9       89.33       89.93      5.39 o 
  -2  12   9       28.08       24.58      4.43 o 
  -1  12   9      643.18      657.54     33.87 o 
   0  12   9      173.20      158.66      9.85 o 
   1  12   9      170.77      182.97     11.03 o 
  -3  13   9      142.83      141.17      6.94 o 
  -2  13   9        9.54        4.04      3.12 o 
  -1  13   9      505.94      520.75     22.50 o 
   0  13   9      111.47      101.86      8.21 o 
  -1 -13  10      307.85      324.31     20.96 o 
   0 -13  10      242.28      251.54     20.88 o 
   1 -13  10       40.24       34.13      8.71 o 
   2 -13  10      374.85      372.06     27.28 o 
  -2 -12  10       43.57       51.16      4.50 o 
  -1 -12  10      340.18      361.89     12.79 o 
   0 -12  10      244.93      239.15     19.94 o 
   1 -12  10       61.17       69.59     10.95 o 
   2 -12  10      416.66      405.28     28.35 o 
   3 -12  10       62.18       57.65     10.46 o 
  -3 -11  10      158.65      166.36      7.70 o 
  -2 -11  10       22.09       17.93      2.85 o 
  -1 -11  10      290.19      296.91     10.91 o 
   0 -11  10      268.11      288.44     13.96 o 
   1 -11  10       41.05       32.08      7.60 o 
   2 -11  10      385.99      407.71     28.24 o 
   3 -11  10       65.42       61.80     10.15 o 
   4 -11  10       97.75       91.65     12.46 o 
  -4 -10  10       59.41       56.14      5.21 o 
  -3 -10  10      191.20      189.78      7.08 o 
  -2 -10  10        0.77       -1.46      1.35 o 
  -1 -10  10      273.74      272.62     10.00 o 
   0 -10  10      424.56      425.80     18.13 o 
   1 -10  10       34.22       39.08      7.87 o 
   2 -10  10      442.62      390.94     26.62 o 
   3 -10  10       90.03       90.75     11.41 o 
   4 -10  10       43.59       38.55      8.38 o 
  -4  -9  10       30.97       25.21      5.75 o 
  -3  -9  10      373.72      369.29     10.99 o 
  -2  -9  10        1.01        3.14      1.44 o 
  -1  -9  10      170.62      168.07      6.34 o 
   0  -9  10      525.92      541.35     16.38 o 
   1  -9  10        0.13        1.15      3.69 o 
   2  -9  10      359.28      358.65     24.36 o 
   3  -9  10      281.23      310.27     22.22 o 
   4  -9  10       24.73       26.40      5.02 o 
  -5  -8  10       86.33       82.61      6.47 o 
  -4  -8  10       25.41       15.20      5.83 o 
  -3  -8  10      939.64      894.00     22.10 o 
  -2  -8  10        8.63       10.71      2.46 o 
  -1  -8  10      631.79      667.46     15.69 o 
   0  -8  10     1129.73     1164.02     27.16 o 
   1  -8  10       19.56       12.36      4.89 o 
   2  -8  10      519.13      515.85     31.48 o 
   3  -8  10      436.55      428.76     19.12 o 
   4  -8  10       81.22       82.06     19.51 o 
   5  -8  10      368.44      395.89     19.48 o 
  -5  -7  10      118.90      126.30      7.35 o 
  -4  -7  10       21.20       25.15      3.52 o 
  -3  -7  10      862.90      846.46     19.48 o 
  -2  -7  10      428.93      436.49     11.14 o 
  -1  -7  10      466.59      494.59     12.05 o 
   0  -7  10     1517.03     1546.26     34.55 o 
   1  -7  10       11.17        9.51      4.25 o 
   2  -7  10      799.97      823.69     31.64 o 
   3  -7  10      436.91      439.57     19.42 o 
   4  -7  10       24.82       32.09      5.03 o 
   5  -7  10      651.18      649.64     33.06 o 
  -5  -6  10      145.63      144.86      7.58 o 
  -4  -6  10      210.76      196.79     13.77 o 
  -3  -6  10      910.87      933.08     20.99 o 
  -2  -6  10      469.34      471.85     11.60 o 
  -1  -6  10     1483.16     1465.14     31.04 o 
   0  -6  10      777.42      821.38     18.27 o 
   1  -6  10       22.27       28.40      5.77 o 
   2  -6  10     1365.08     1286.80     49.39 o 
   3  -6  10      503.80      502.19     21.61 o 
   4  -6  10      348.87      359.38     17.05 o 
   5  -6  10      201.46      196.40     12.04 o 
  -6  -5  10      255.47      263.14     11.28 o 
  -5  -5  10      427.84      407.34     14.80 o 
  -4  -5  10      178.18      176.49      8.04 o 
  -3  -5  10     1344.43     1346.49     29.02 o 
  -2  -5  10      157.81      164.61      5.19 o 
  -1  -5  10     1190.89     1215.61     26.11 o 
   0  -5  10     1202.09     1215.84     25.74 o 
   1  -5  10       99.73      104.03      6.30 o 
   2  -5  10     1936.67     1886.49     66.47 o 
   3  -5  10      658.26      651.34     54.71 o 
   4  -5  10       70.37       78.42     11.84 o 
   5  -5  10      743.45      719.67     57.30 o 
  -6  -4  10      237.88      226.73     12.28 o 
  -5  -4  10      323.78      314.19     12.12 o 
  -4  -4  10      138.65      141.41      5.78 o 
  -3  -4  10     1313.63     1325.69     28.31 o 
  -2  -4  10      331.34      319.51      8.31 o 
  -1  -4  10     1593.60     1639.60     36.82 o 
   0  -4  10     2191.32     2221.23     51.12 o 
   1  -4  10       21.28       27.03      4.09 o 
   2  -4  10      769.76      794.89     30.03 o 
   3  -4  10     1228.82     1239.86     45.57 o 
   4  -4  10       12.15       12.31      3.52 o 
   5  -4  10      451.03      436.83     24.34 o 
  -6  -3  10      268.52      243.14     12.58 o 
  -5  -3  10      495.68      515.34     17.28 o 
  -4  -3  10      366.15      391.79     12.23 o 
  -3  -3  10     2368.24     2406.22     49.60 o 
  -2  -3  10      158.15      158.36      4.84 o 
  -1  -3  10     1286.07     1281.16     29.11 o 
   0  -3  10     3482.53     3531.75     78.03 o 
   1  -3  10      337.82      372.61     10.36 o 
   2  -3  10     1854.88     1758.23    143.61 o 
   3  -3  10      581.29      584.39     24.06 o 
   4  -3  10       30.23       31.05     11.02 o 
   5  -3  10      496.98      492.16     22.22 o 
  -6  -2  10      178.61      182.87     10.71 o 
  -5  -2  10      967.84     1026.53     37.87 o 
  -4  -2  10      377.01      385.07     10.93 o 
  -3  -2  10     2135.76     2147.75     49.88 o 
  -2  -2  10     1236.14     1247.07     39.29 o 
  -1  -2  10     1060.85     1131.45     25.99 o 
   0  -2  10     3977.86     3911.58     91.93 o 
   1  -2  10       30.41       28.55      2.12 o 
   2  -2  10     1412.91     1435.85     43.31 o 
   3  -2  10     1709.20     1712.54     78.17 o 
   4  -2  10      101.55      104.38     15.00 o 
   5  -2  10      419.74      398.89     18.97 o 
   6  -2  10      109.03      120.94     14.45 o 
  -6  -1  10      696.24      727.21     35.34 o 
  -5  -1  10      194.81      187.89      8.79 o 
  -4  -1  10       63.27       68.68      5.06 o 
  -3  -1  10     2458.65     2341.91     69.08 o 
  -2  -1  10      794.97      791.37     26.68 o 
  -1  -1  10       88.18       85.55      3.08 o 
   0  -1  10     3147.10     3190.98     65.50 o 
   1  -1  10      163.92      157.63      5.30 o 
   2  -1  10     1120.64     1056.89     32.63 o 
   3  -1  10     1572.53     1566.10     70.35 o 
   4  -1  10        1.89        0.32      2.26 o 
   5  -1  10      467.20      437.44     20.27 o 
  -7   0  10        0.93       -1.24      4.31 o 
  -6   0  10      975.08      926.45     33.97 o 
  -5   0  10      225.74      238.96     13.02 o 
  -4   0  10       63.59       74.36      7.12 o 
  -3   0  10     1375.51     1363.40     35.11 o 
  -2   0  10      249.63      247.23      6.87 o 
  -1   0  10      301.96      294.22     10.93 o 
   0   0  10      636.81      636.79     14.37 o 
   1   0  10        0.71        3.13      0.88 o 
   2   0  10     1265.97     1224.59     37.27 o 
   3   0  10      745.31      716.71     23.66 o 
   4   0  10       11.10        9.58      3.15 o 
   5   0  10      307.77      329.41     16.56 o 
  -7   1  10       17.61       24.83      6.25 o 
  -6   1  10      294.84      349.88     22.72 o 
  -5   1  10      715.70      746.77     30.59 o 
  -4   1  10        1.29        4.96      1.84 o 
  -3   1  10     1056.90     1066.53     28.00 o 
  -2   1  10      246.09      252.89      6.56 o 
  -1   1  10      661.61      659.55     14.83 o 
   0   1  10     1126.20     1126.16     26.74 o 
   1   1  10      234.73      230.96      7.29 o 
   2   1  10     1027.66     1093.08     33.86 o 
   3   1  10      597.95      620.22     20.99 o 
   4   1  10       31.94       38.10      5.00 o 
   5   1  10      337.07      337.08     16.99 o 
  -7   2  10       10.07        8.66      4.99 o 
  -6   2  10      106.66      141.20     12.52 o 
  -5   2  10      192.56      212.98      9.52 o 
  -4   2  10      124.93      132.40      5.48 o 
  -3   2  10      544.13      562.99     24.79 o 
  -2   2  10      825.28      803.08     19.82 o 
  -1   2  10      679.50      687.56     15.31 o 
   0   2  10     2817.31     2674.93     74.76 o 
   1   2  10       35.46       34.16      3.40 o 
   2   2  10       51.41       53.14      5.56 o 
   3   2  10      395.92      427.46     15.55 o 
   4   2  10       15.85       19.03      4.12 o 
   5   2  10      198.38      194.69     22.56 o 
  -7   3  10       15.49        7.33      5.28 o 
  -6   3  10      110.13      133.44     12.30 o 
  -5   3  10      392.17      412.59     12.23 o 
  -4   3  10        0.00       -0.66      1.18 o 
  -3   3  10      545.37      545.30     14.17 o 
  -2   3  10      747.85      744.98     27.23 o 
  -1   3  10      351.84      328.32      9.16 o 
   0   3  10     4191.80     4230.17     86.38 o 
   1   3  10      188.99      189.41      6.51 o 
   2   3  10      406.58      375.65     13.64 o 
   3   3  10      249.12      244.70     10.36 o 
   4   3  10        8.92        9.20      3.04 o 
   5   3  10      240.34      244.19     13.94 o 
  -6   4  10      167.23      179.61     10.61 o 
  -5   4  10      798.27      787.48     21.68 o 
  -4   4  10       60.83       63.49      3.49 o 
  -3   4  10      794.75      777.55     19.51 o 
  -2   4  10     2411.70     2366.15     77.86 o 
  -1   4  10      445.39      454.95     15.25 o 
   0   4  10     2339.85     2305.97     59.16 o 
   1   4  10      877.61      882.61     23.24 o 
   2   4  10      304.35      290.18     13.29 o 
   3   4  10      489.13      491.22     15.21 o 
   4   4  10        0.99       -0.32      2.29 o 
   5   4  10      170.79      175.40      9.41 o 
  -6   5  10      231.47      227.45      8.18 o 
  -5   5  10      793.69      799.84     22.29 o 
  -4   5  10        0.09        0.20      2.67 o 
  -3   5  10     1437.21     1429.19     34.17 o 
  -2   5  10      783.57      754.59     26.25 o 
  -1   5  10       35.84       40.15      2.58 o 
   0   5  10      517.08      501.83     16.64 o 
   1   5  10      295.92      294.26     13.09 o 
   2   5  10      242.23      261.04     11.48 o 
   3   5  10     1129.34     1146.13     31.35 o 
   4   5  10        0.21        4.75      2.64 o 
   5   5  10      207.72      228.91     11.29 o 
  -6   6  10      365.76      347.14     11.45 o 
  -5   6  10      711.83      673.98     19.44 o 
  -4   6  10        0.49       -0.24      1.35 o 
  -3   6  10     1645.78     1643.86     39.14 o 
  -2   6  10      459.52      427.16     11.87 o 
  -1   6  10       33.54       31.19      2.53 o 
   0   6  10      413.48      441.80     12.12 o 
   1   6  10      138.68      145.24      6.92 o 
   2   6  10      208.13      208.20      7.49 o 
   3   6  10      806.86      807.05     30.51 o 
   4   6  10      278.21      263.64     11.75 o 
  -6   7  10       97.77       98.75      5.18 o 
  -5   7  10      866.58      849.98     24.04 o 
  -4   7  10       54.59       53.20      5.35 o 
  -3   7  10     1320.09     1279.69     31.34 o 
  -2   7  10      605.77      605.17     16.08 o 
  -1   7  10        4.82        4.52      1.42 o 
   0   7  10      414.40      432.53     15.10 o 
   1   7  10      488.61      453.99     16.06 o 
   2   7  10      175.27      189.15     12.19 o 
   3   7  10      652.79      710.56     23.65 o 
   4   7  10      215.40      234.17     11.06 o 
  -6   8  10       37.24       29.06      3.11 o 
  -5   8  10      291.30      293.14     10.40 o 
  -4   8  10       84.45       80.09      4.26 o 
  -3   8  10      511.04      495.51     13.84 o 
  -2   8  10      957.85      936.16     23.61 o 
  -1   8  10        2.06        1.49      1.32 o 
   0   8  10     1094.59     1110.71     34.37 o 
   1   8  10      571.07      610.69     23.93 o 
   2   8  10      100.81      103.29      7.30 o 
   3   8  10      708.44      767.33     45.06 o 
  -5   9  10      330.11      335.22     11.62 o 
  -4   9  10       13.92        9.90      2.62 o 
  -3   9  10      274.20      281.11      9.17 o 
  -2   9  10     1197.63     1220.20     30.29 o 
  -1   9  10       71.29       74.86      5.10 o 
   0   9  10     1556.88     1492.31     52.38 o 
   1   9  10     1011.53     1032.76     37.78 o 
   2   9  10        0.68        3.54      2.86 o 
   3   9  10      581.51      672.82     40.89 o 
  -5  10  10      285.74      271.96     10.23 o 
  -4  10  10       35.97       32.46      3.46 o 
  -3  10  10      176.52      175.77      7.76 o 
  -2  10  10      613.02      587.98     17.85 o 
  -1  10  10       15.32       24.04      4.18 o 
   0  10  10      647.35      626.84     25.01 o 
   1  10  10      684.98      698.07     27.51 o 
   2  10  10       58.07       65.04     12.46 o 
  -4  11  10      104.23       99.31      5.74 o 
  -3  11  10      312.57      297.68     10.83 o 
  -2  11  10      424.09      428.50     14.03 o 
  -1  11  10        3.31        7.51      3.15 o 
   0  11  10      380.47      377.37     17.18 o 
   1  11  10      409.56      407.13     29.21 o 
   2  11  10       15.55       16.29      4.13 o 
  -4  12  10      128.15      130.21      6.70 o 
  -3  12  10       41.92       39.30      3.87 o 
  -2  12  10      327.16      324.89     15.82 o 
  -1  12  10        4.03        5.39      4.06 o 
   0  12  10      236.37      228.59     12.54 o 
   1  12  10       67.63       76.68      9.40 o 
  -2  13  10      138.36      147.89     16.05 o 
  -1  13  10       11.79       14.46      4.09 o 
   0 -13  11      359.74      377.18     27.83 o 
   1 -13  11      193.00      184.96     17.95 o 
  -2 -12  11      155.03      166.52      7.95 o 
  -1 -12  11       51.21       64.99      6.68 o 
   0 -12  11      210.09      190.40     17.50 o 
   1 -12  11      214.57      234.61     20.18 o 
   2 -12  11        7.23        9.81      6.16 o 
  -3 -11  11        0.07       -0.33      1.98 o 
  -2 -11  11      264.03      287.86     10.90 o 
  -1 -11  11       48.65       50.48      4.24 o 
   0 -11  11      132.71      163.51     15.69 o 
   1 -11  11      120.14      121.63     13.30 o 
   2 -11  11        3.39       12.36      6.04 o 
   3 -11  11      110.39      135.85     14.93 o 
  -3 -10  11       57.69       51.86      4.14 o 
  -2 -10  11      131.38      119.52      5.36 o 
  -1 -10  11       32.64       38.37      3.09 o 
   0 -10  11       59.60       46.49      8.79 o 
   1 -10  11      292.55      268.90     20.74 o 
   2 -10  11        9.27       15.23      5.83 o 
   3 -10  11      107.86       97.80     12.25 o 
   4 -10  11      231.54      274.35     22.10 o 
  -4  -9  11      140.04      123.88      5.55 o 
  -3  -9  11        0.09        3.84      1.72 o 
  -2  -9  11      328.38      314.40      9.65 o 
  -1  -9  11      244.42      248.17      8.01 o 
   0  -9  11       23.76       27.03      4.08 o 
   1  -9  11      482.45      464.71     30.12 o 
   2  -9  11      118.89      123.86     12.91 o 
   3  -9  11      239.19      237.05     18.99 o 
   4  -9  11      476.00      487.77     32.01 o 
  -4  -8  11      161.85      165.06      6.42 o 
  -3  -8  11        5.89        6.15      1.85 o 
  -2  -8  11      928.50      947.01     28.36 o 
  -1  -8  11        0.71       -1.23      1.56 o 
   0  -8  11      113.57      112.28      4.74 o 
   1  -8  11      992.65      955.99     52.84 o 
   2  -8  11       15.02       17.25      5.36 o 
   3  -8  11       72.30       82.61     10.48 o 
   4  -8  11      622.01      620.27     26.74 o 
  -5  -7  11      161.90      167.38     16.22 o 
  -4  -7  11      531.16      480.63     18.76 o 
  -3  -7  11       32.90       29.40      2.87 o 
  -2  -7  11     1168.49     1157.18     25.45 o 
  -1  -7  11     2139.84     2116.16     61.42 o 
   0  -7  11      955.34      949.12     22.93 o 
   1  -7  11      787.60      713.43     40.65 o 
   2  -7  11      351.64      314.05     21.62 o 
   3  -7  11      359.10      358.04     16.85 o 
   4  -7  11      622.78      621.47     26.51 o 
   5  -7  11        7.21        6.05      4.89 o 
  -5  -6  11      290.26      278.81     11.51 o 
  -4  -6  11      277.57      287.73      8.92 o 
  -3  -6  11       48.34       47.48      3.81 o 
  -2  -6  11     1095.15     1113.81     24.61 o 
  -1  -6  11      720.74      748.08     17.01 o 
   0  -6  11        5.29        6.03      1.42 o 
   1  -6  11     1021.90     1020.16     54.58 o 
   2  -6  11      481.15      471.68     22.64 o 
   3  -6  11      569.46      539.55     22.80 o 
   4  -6  11      180.95      160.84     10.20 o 
   5  -6  11       33.37       34.08     10.37 o 
  -6  -5  11       17.36       13.91      4.37 o 
  -5  -5  11      374.23      359.48     13.64 o 
  -4  -5  11      719.69      732.14     18.44 o 
  -3  -5  11       98.25       99.90      4.08 o 
  -2  -5  11      965.03      991.17     21.95 o 
  -1  -5  11      635.58      650.59     15.06 o 
   0  -5  11      291.38      276.28      7.95 o 
   1  -5  11     1472.16     1458.99     52.04 o 
   2  -5  11      434.37      437.35     22.46 o 
   3  -5  11      384.95      356.17     16.36 o 
   4  -5  11      567.61      575.08     29.71 o 
   5  -5  11        2.35        1.56      2.95 o 
  -6  -4  11       11.91        5.19      3.27 o 
  -5  -4  11      284.25      303.66     12.03 o 
  -4  -4  11      846.35      857.88     19.59 o 
  -3  -4  11        0.21        0.82      1.13 o 
  -2  -4  11      476.71      477.98     11.53 o 
  -1  -4  11      662.08      692.77     18.20 o 
   0  -4  11      286.70      286.55      8.03 o 
   1  -4  11      858.59      904.46     33.52 o 
   2  -4  11     1312.52     1273.80     46.28 o 
   3  -4  11      220.88      199.46     10.74 o 
   4  -4  11      428.17      422.81     19.33 o 
   5  -4  11      135.63      139.06      9.79 o 
  -6  -3  11       76.24       64.91      6.62 o 
  -5  -3  11      104.82      114.95      7.99 o 
  -4  -3  11     1067.88     1089.39     22.56 o 
  -3  -3  11       43.68       42.73      2.52 o 
  -2  -3  11      133.57      130.72      5.17 o 
  -1  -3  11     1184.23     1225.02     28.12 o 
   0  -3  11       69.09       71.11      3.79 o 
   1  -3  11     2506.72     2447.23     85.09 o 
   2  -3  11      686.18      671.40     44.66 o 
   3  -3  11      102.38       95.06     13.28 o 
   4  -3  11      829.06      847.87     37.68 o 
   5  -3  11      107.40      104.47      8.51 o 
  -6  -2  11        9.69        6.76      3.61 o 
  -5  -2  11      128.03      133.25     14.13 o 
  -4  -2  11      606.07      579.02     14.05 o 
  -3  -2  11       17.76       19.55      1.96 o 
  -2  -2  11      563.38      562.81     15.93 o 
  -1  -2  11      943.18      888.75     21.03 o 
   0  -2  11      135.58      148.17      4.57 o 
   1  -2  11     3243.58     3278.43     95.41 o 
   2  -2  11      858.49      825.01     47.36 o 
   3  -2  11        1.70        0.51      2.09 o 
   4  -2  11     1527.66     1425.74     52.77 o 
   5  -2  11       42.79       39.68      5.73 o 
  -6  -1  11      231.09      214.80     11.96 o 
  -5  -1  11      218.38      223.67     12.23 o 
  -4  -1  11      745.99      769.82     21.94 o 
  -3  -1  11      573.16      554.17     18.34 o 
  -2  -1  11     1370.82     1329.75     34.53 o 
  -1  -1  11     2894.55     2934.71     60.67 o 
   0  -1  11       20.04       29.54      2.98 o 
   1  -1  11     1520.83     1427.73     42.85 o 
   2  -1  11      412.84      405.41     17.84 o 
   3  -1  11      141.54      152.31      9.03 o 
   4  -1  11      891.33      876.73     34.55 o 
   5  -1  11       41.75       44.56      5.93 o 
  -6   0  11      140.47      134.83      8.92 o 
  -5   0  11       97.45      110.04      4.98 o 
  -4   0  11       71.55       63.30      3.76 o 
  -3   0  11      453.56      447.69     38.82 o 
  -2   0  11     1759.88     1723.28     63.02 o 
  -1   0  11     1724.49     1741.03     40.42 o 
   0   0  11      159.80      157.60      4.75 o 
   1   0  11     1472.38     1425.02     54.12 o 
   2   0  11      297.62      301.74     11.46 o 
   3   0  11      376.35      351.56     16.03 o 
   4   0  11      511.60      474.83     21.05 o 
   5   0  11       96.03      101.08      8.59 o 
  -6   1  11      189.95      157.88     14.02 o 
  -5   1  11       38.71       44.23      4.11 o 
  -4   1  11      948.84      961.37     30.07 o 
  -3   1  11       24.32       17.96      4.24 o 
  -2   1  11     1403.21     1415.54     33.42 o 
  -1   1  11     1934.15     1949.21     40.76 o 
   0   1  11       82.69       96.33      5.04 o 
   1   1  11     1493.14     1505.21     45.15 o 
   2   1  11      100.79      110.39      5.87 o 
   3   1  11      160.11      167.42      8.02 o 
   4   1  11      653.95      643.75     37.46 o 
   5   1  11       76.95       87.32      8.14 o 
  -6   2  11      319.26      356.26     23.20 o 
  -5   2  11        0.57        1.25      1.19 o 
  -4   2  11      498.01      521.71     29.11 o 
  -3   2  11      349.46      362.22     18.13 o 
  -2   2  11      769.38      770.66     19.19 o 
  -1   2  11     1621.93     1589.28     37.24 o 
   0   2  11       14.03       11.28      1.53 o 
   1   2  11      115.59      139.93      6.09 o 
   2   2  11      852.44      863.54     29.76 o 
   3   2  11      156.65      155.97      7.76 o 
   4   2  11      340.77      353.96     23.73 o 
   5   2  11      252.78      250.24     16.82 o 
  -6   3  11      179.62      162.71     14.22 o 
  -5   3  11       59.87       64.58      3.85 o 
  -4   3  11     1446.38     1432.02     37.36 o 
  -3   3  11      220.79      212.45      6.83 o 
  -2   3  11      721.56      740.35     18.70 o 
  -1   3  11     2393.43     2517.92     57.79 o 
   0   3  11        2.00        3.12      0.99 o 
   1   3  11     2131.54     2172.60     53.70 o 
   2   3  11      752.37      760.76     24.97 o 
   3   3  11       35.37       36.75      4.01 o 
   4   3  11      461.74      482.76     21.62 o 
   5   3  11      232.95      213.34     12.97 o 
  -6   4  11      205.98      225.97      9.10 o 
  -5   4  11       96.51       93.02      4.71 o 
  -4   4  11     2247.96     2269.24     58.20 o 
  -3   4  11      195.31      192.61      6.47 o 
  -2   4  11       53.36       50.27      2.88 o 
  -1   4  11     2853.47     2830.15     65.35 o 
   0   4  11        0.17        2.34      1.12 o 
   1   4  11      428.29      442.83     12.91 o 
   2   4  11     2613.28     2771.59     81.74 o 
   3   4  11        5.31        3.87      2.30 o 
   4   4  11      830.23      812.06     32.94 o 
  -6   5  11      244.45      237.47      8.66 o 
  -5   5  11      262.01      242.92      8.62 o 
  -4   5  11     2085.06     2007.70     54.86 o 
  -3   5  11      567.03      545.21     14.72 o 
  -2   5  11     1230.55     1167.84     41.11 o 
  -1   5  11      560.30      553.65     14.64 o 
   0   5  11       41.65       41.48      2.75 o 
   1   5  11     1299.77     1406.22     41.79 o 
   2   5  11     1569.56     1616.58     49.56 o 
   3   5  11        5.55        8.08      2.69 o 
   4   5  11      528.21      539.46     19.56 o 
  -6   6  11      313.27      313.15     10.79 o 
  -5   6  11       95.54       83.10      5.48 o 
  -4   6  11     1517.91     1485.06     35.97 o 
  -3   6  11      838.54      817.07     20.99 o 
  -2   6  11      626.52      592.14     15.77 o 
  -1   6  11     1369.73     1350.21     32.68 o 
   0   6  11      137.20      135.51      6.70 o 
   1   6  11     1241.32     1225.74     38.07 o 
   2   6  11     1039.26     1019.47     55.61 o 
   3   6  11        7.95        5.04      2.58 o 
   4   6  11      622.20      642.42     38.71 o 
  -6   7  11      330.39      320.63     11.18 o 
  -5   7  11        0.90        3.25      1.78 o 
  -4   7  11      781.45      749.09     21.39 o 
  -3   7  11      325.24      332.58     17.42 o 
  -2   7  11      526.52      500.34     19.37 o 
  -1   7  11     1365.41     1389.80     33.75 o 
   0   7  11      328.59      306.94     11.89 o 
   1   7  11     1118.19     1132.65     44.91 o 
   2   7  11      609.56      641.39     37.90 o 
   3   7  11        3.44        6.38      4.80 o 
   4   7  11      286.61      332.66     14.14 o 
  -5   8  11        0.17       -0.75      1.59 o 
  -4   8  11      286.66      284.36     10.14 o 
  -3   8  11      271.59      278.06      9.03 o 
  -2   8  11      443.30      440.41     12.77 o 
  -1   8  11     1611.98     1529.58     36.91 o 
   0   8  11      409.17      399.73     17.07 o 
   1   8  11      506.16      557.22     22.48 o 
   2   8  11      475.14      480.38     20.23 o 
   3   8  11        8.02        4.41      4.66 o 
  -5   9  11       19.57       13.03      2.54 o 
  -4   9  11      207.26      214.71      8.43 o 
  -3   9  11      424.44      400.55     13.18 o 
  -2   9  11      403.48      422.17     13.55 o 
  -1   9  11     1332.73     1378.95     49.08 o 
   0   9  11      289.65      290.30     13.80 o 
   1   9  11      655.64      664.13     36.40 o 
   2   9  11      163.99      171.45     10.22 o 
   3   9  11        4.99        7.55      5.36 o 
  -5  10  11       12.36       10.18      2.50 o 
  -4  10  11      289.28      304.48     11.08 o 
  -3  10  11      186.69      182.56      7.67 o 
  -2  10  11        0.32       -0.43      1.63 o 
  -1  10  11     1399.47     1415.66     50.52 o 
   0  10  11       57.39       58.95      6.03 o 
   1  10  11       60.81       64.41     12.56 o 
   2  10  11      595.59      593.12     24.65 o 
  -4  11  11      553.36      521.88     16.84 o 
  -3  11  11      222.08      221.37      9.00 o 
  -2  11  11      139.02      141.17      6.80 o 
  -1  11  11      163.49      165.91     13.24 o 
   0  11  11       11.28       17.27      3.94 o 
   1  11  11       86.78       88.62     12.95 o 
  -3  12  11      269.53      261.11     10.31 o 
  -2  12  11       11.25       14.67      4.07 o 
  -1  12  11      286.65      259.74     13.68 o 
   0  12  11        3.75        4.46      3.21 o 
  -1 -12  12      307.88      313.37     21.65 o 
   0 -12  12      150.68      150.96     15.74 o 
   1 -12  12       12.60       11.78      6.24 o 
  -2 -11  12       29.51       30.74      3.23 o 
  -1 -11  12      238.68      236.49     11.52 o 
   0 -11  12      178.54      178.86     16.85 o 
   1 -11  12       13.42       20.33      7.21 o 
   2 -11  12      283.99      266.14     21.91 o 
  -3 -10  12      182.48      168.18      6.79 o 
  -2 -10  12       49.62       41.00      3.39 o 
  -1 -10  12      176.30      178.16      8.64 o 
   0 -10  12      190.56      187.12     16.98 o 
   1 -10  12       33.66       25.73      7.43 o 
   2 -10  12      354.21      306.69     23.32 o 
   3 -10  12      144.78      112.06     13.62 o 
  -4  -9  12       44.82       36.59      3.36 o 
  -3  -9  12      511.09      504.49     20.15 o 
  -2  -9  12        1.42        0.70      1.47 o 
  -1  -9  12      259.29      266.96      8.63 o 
   0  -9  12      464.09      464.32     30.23 o 
   1  -9  12        1.29       -0.74      3.78 o 
   2  -9  12      666.13      599.49     37.07 o 
   3  -9  12      280.80      299.82     22.88 o 
   4  -9  12       65.22       65.46     10.52 o 
  -4  -8  12       59.43       44.77      3.46 o 
  -3  -8  12      760.08      694.96     18.09 o 
  -2  -8  12       15.36       12.93      2.04 o 
  -1  -8  12      291.87      298.95      8.56 o 
   0  -8  12     1113.95     1117.63     37.40 o 
   1  -8  12        1.89        5.30      4.50 o 
   2  -8  12      456.18      410.33     27.29 o 
   3  -8  12      503.11      502.17     32.06 o 
   4  -8  12       45.84       52.68      6.63 o 
  -5  -7  12       63.71       56.22      3.84 o 
  -4  -7  12      107.70      108.66      4.97 o 
  -3  -7  12     1112.33     1053.90     25.58 o 
  -2  -7  12       68.61       71.90      3.70 o 
  -1  -7  12      889.97      892.11     23.09 o 
   0  -7  12     1486.40     1457.41     47.21 o 
   1  -7  12        1.46        3.10      4.29 o 
   2  -7  12      475.45      517.19     32.02 o 
   3  -7  12      448.36      459.50     20.55 o 
   4  -7  12       33.92       37.72      5.75 o 
  -5  -6  12       87.88       94.62      4.77 o 
  -4  -6  12      209.83      223.95      9.51 o 
  -3  -6  12      943.79      877.99     22.25 o 
  -2  -6  12      157.25      152.97      5.33 o 
  -1  -6  12     1058.76     1043.92     33.30 o 
   0  -6  12     1349.60     1459.84     43.76 o 
   1  -6  12       11.57       10.16      4.64 o 
   2  -6  12     1048.86      941.24     51.55 o 
   3  -6  12      180.84      168.94     10.20 o 
   4  -6  12       31.95       33.65     12.03 o 
   5  -6  12      263.53      275.82     22.19 o 
  -5  -5  12      207.83      195.41      8.37 o 
  -4  -5  12      403.62      396.67     14.36 o 
  -3  -5  12      632.73      643.50     15.39 o 
  -2  -5  12      345.33      346.67      9.24 o 
  -1  -5  12      566.47      598.61     14.10 o 
   0  -5  12      725.39      718.90     20.29 o 
   1  -5  12        4.23        5.91      3.45 o 
   2  -5  12     1428.87     1377.73     50.25 o 
   3  -5  12      324.03      309.28     15.01 o 
   4  -5  12      179.18      186.28     11.34 o 
   5  -5  12      268.52      270.77     15.10 o 
  -6  -4  12      215.68      230.47     12.81 o 
  -5  -4  12      204.90      195.86      7.64 o 
  -4  -4  12      127.99      143.75      5.53 o 
  -3  -4  12      561.15      542.10     13.18 o 
  -2  -4  12      213.31      227.75      7.49 o 
  -1  -4  12      452.35      438.42     11.63 o 
   0  -4  12      510.99      526.05     15.40 o 
   1  -4  12       31.45       36.91      4.05 o 
   2  -4  12     1372.52     1357.32     49.36 o 
   3  -4  12      700.05      718.61     28.77 o 
   4  -4  12       10.03       12.08      3.68 o 
   5  -4  12      427.16      442.99     21.15 o 
  -6  -3  12      237.84      259.33     13.74 o 
  -5  -3  12      142.06      132.63      6.21 o 
  -4  -3  12       71.79       65.64      5.36 o 
  -3  -3  12      463.40      474.74     11.74 o 
  -2  -3  12      161.92      165.46      5.62 o 
  -1  -3  12      367.26      364.89     15.47 o 
   0  -3  12     1048.82     1053.08     24.84 o 
   1  -3  12        1.93        6.10      1.89 o 
   2  -3  12      663.12      638.61     28.97 o 
   3  -3  12      636.82      637.60     25.97 o 
   4  -3  12       21.85       23.35      4.53 o 
   5  -3  12      300.96      293.25     18.54 o 
  -6  -2  12       32.55       28.17      5.22 o 
  -5  -2  12      516.02      539.66     15.76 o 
  -4  -2  12       43.18       40.99      4.38 o 
  -3  -2  12      826.29      865.65     23.70 o 
  -2  -2  12      363.48      353.33     10.99 o 
  -1  -2  12      558.00      559.77     16.03 o 
   0  -2  12     1901.42     1904.45     40.03 o 
   1  -2  12       18.41       16.16      2.45 o 
   2  -2  12      608.71      650.59     36.21 o 
   3  -2  12      367.31      363.42     16.64 o 
   4  -2  12        0.16        3.57      2.69 o 
   5  -2  12      279.65      289.02     15.59 o 
  -6  -1  12      103.80      113.90     14.99 o 
  -5  -1  12      263.59      251.45      8.53 o 
  -4  -1  12       25.86       26.62      2.52 o 
  -3  -1  12      864.18      874.91     27.78 o 
  -2  -1  12      828.97      835.18     26.62 o 
  -1  -1  12     1196.80     1182.79     25.60 o 
   0  -1  12     3362.38     3436.38     92.75 o 
   1  -1  12        3.69        4.32      1.67 o 
   2  -1  12      136.63      149.76      7.18 o 
   3  -1  12      729.55      727.64     29.08 o 
   4  -1  12       61.18       62.92      6.55 o 
   5  -1  12      280.53      291.19     19.99 o 
  -6   0  12      550.97      525.59     21.99 o 
  -5   0  12       69.21       70.76      4.22 o 
  -4   0  12       59.77       53.95      3.73 o 
  -3   0  12     2041.12     2040.40     71.12 o 
  -2   0  12      246.26      256.21      8.34 o 
  -1   0  12      256.66      241.34      7.36 o 
   0   0  12     1570.21     1585.78     37.08 o 
   1   0  12       32.16       35.18      3.24 o 
   2   0  12      330.28      366.16     13.57 o 
   3   0  12       76.28       77.87      7.45 o 
   4   0  12       23.03       28.52      5.93 o 
   5   0  12      230.58      206.46     12.53 o 
  -6   1  12      378.06      381.25     24.77 o 
  -5   1  12      601.34      635.70     21.07 o 
  -4   1  12      159.51      156.51      6.96 o 
  -3   1  12      855.10      848.88     23.12 o 
  -2   1  12      193.71      203.99      6.57 o 
  -1   1  12      384.39      380.23     10.57 o 
   0   1  12      933.73      955.01     23.81 o 
   1   1  12       22.35       25.31      2.87 o 
   2   1  12      701.46      731.29     24.09 o 
   3   1  12      407.46      393.59     17.78 o 
   4   1  12       30.86       35.66      9.18 o 
   5   1  12      258.88      249.55     25.16 o 
  -6   2  12      315.26      310.63     21.49 o 
  -5   2  12      499.44      518.55     17.77 o 
  -4   2  12        9.65        8.69      1.71 o 
  -3   2  12     1427.55     1380.31     36.17 o 
  -2   2  12      221.00      242.69     15.88 o 
  -1   2  12      202.34      199.52      6.52 o 
   0   2  12      164.32      168.06      5.15 o 
   1   2  12      595.86      600.63     20.02 o 
   2   2  12      562.57      580.82     19.96 o 
   3   2  12      879.20      853.61     28.25 o 
   4   2  12       65.40       58.38     15.80 o 
   5   2  12      189.07      169.81     11.48 o 
  -6   3  12      150.43      142.11      6.74 o 
  -5   3  12      546.67      552.49     28.04 o 
  -4   3  12       19.60       19.81      2.75 o 
  -3   3  12      846.06      793.36     22.75 o 
  -2   3  12      204.88      198.29      6.60 o 
  -1   3  12        0.55        2.41      1.11 o 
   0   3  12      867.55      914.02     22.71 o 
   1   3  12       48.69       57.84      3.52 o 
   2   3  12      135.64      148.48      7.52 o 
   3   3  12     1089.49     1116.90     35.93 o 
   4   3  12      150.32      124.09      9.11 o 
  -6   4  12      186.80      195.23      9.54 o 
  -5   4  12      706.54      690.92     19.81 o 
  -4   4  12       76.47       77.52      4.31 o 
  -3   4  12     1043.43     1025.29     25.43 o 
  -2   4  12     1567.35     1517.33     54.31 o 
  -1   4  12      393.85      414.05     11.50 o 
   0   4  12     1524.41     1494.76     35.73 o 
   1   4  12      951.31      957.28     29.66 o 
   2   4  12      517.97      536.34     18.96 o 
   3   4  12     1057.21     1050.82     57.97 o 
   4   4  12      110.35      100.56     12.00 o 
  -6   5  12       92.85       94.12      5.03 o 
  -5   5  12      670.83      647.74     19.02 o 
  -4   5  12        1.17        6.83      4.56 o 
  -3   5  12      793.18      805.80     24.43 o 
  -2   5  12     2108.34     2023.25     59.49 o 
  -1   5  12       30.47       32.11      2.64 o 
   0   5  12     1526.10     1575.73     57.57 o 
   1   5  12     1017.72     1025.12     31.64 o 
   2   5  12      211.23      195.28     15.76 o 
   3   5  12      826.10      825.95     32.95 o 
   4   5  12        1.10        0.91      3.09 o 
  -6   6  12      213.43      204.89      8.18 o 
  -5   6  12      249.45      250.54      9.19 o 
  -4   6  12       28.96       23.58      2.73 o 
  -3   6  12      919.25      897.71     22.85 o 
  -2   6  12      886.94      891.48     22.66 o 
  -1   6  12       44.44       43.64      3.13 o 
   0   6  12     1742.75     1743.22     51.82 o 
   1   6  12      441.19      442.51     18.32 o 
   2   6  12      106.33      104.57     11.10 o 
   3   6  12      551.32      529.41     33.83 o 
   4   6  12       11.76       11.19      4.04 o 
  -5   7  12      497.98      487.30     15.45 o 
  -4   7  12       16.59       16.09      2.47 o 
  -3   7  12      471.92      453.20     14.17 o 
  -2   7  12      601.02      577.12     15.57 o 
  -1   7  12        0.38        0.60      1.41 o 
   0   7  12     1340.92     1227.02     47.98 o 
   1   7  12      303.85      289.19     13.58 o 
   2   7  12      111.00      108.52     11.70 o 
   3   7  12      167.31      189.27     17.08 o 
  -5   8  12      280.56      283.69     10.63 o 
  -4   8  12      180.48      179.50      7.50 o 
  -3   8  12      256.40      239.20      9.03 o 
  -2   8  12      304.59      303.12     10.59 o 
  -1   8  12       10.52       12.45      2.41 o 
   0   8  12      460.62      491.75     20.54 o 
   1   8  12      240.89      218.18     11.44 o 
   2   8  12       95.72       95.85     11.76 o 
   3   8  12      178.17      168.42     16.52 o 
  -5   9  12      269.74      266.14     10.24 o 
  -4   9  12       39.98       42.51      3.74 o 
  -3   9  12      159.46      134.01     12.84 o 
  -2   9  12      258.79      256.54     14.13 o 
  -1   9  12        6.66        6.66      2.80 o 
   0   9  12      727.41      684.63     27.06 o 
   1   9  12       87.61       96.37      7.40 o 
   2   9  12        3.25        2.55      4.74 o 
  -4  10  12       45.76       44.47      4.09 o 
  -3  10  12       66.28       56.91      4.35 o 
  -2  10  12      646.75      609.92     18.66 o 
  -1  10  12        0.02       -1.82      2.19 o 
   0  10  12      173.77      169.17     23.41 o 
   1  10  12      170.57      171.64     10.32 o 
  -3  11  12      270.01      253.03     10.56 o 
  -2  11  12      232.87      251.89     13.40 o 
  -1  11  12       12.97       16.27      7.17 o 
   0  11  12      115.01      108.69      8.32 o 
  -2  12  12      492.82      507.19     22.78 o 
  -2 -11  13      388.45      391.58     13.32 o 
  -1 -11  13      115.19      121.64      8.81 o 
   0 -11  13       98.03      106.02     13.75 o 
   1 -11  13      110.17      134.76     14.82 o 
   2 -11  13       24.17       27.43      8.58 o 
  -3 -10  13        4.96        4.19      2.03 o 
  -2 -10  13      294.47      271.08     13.80 o 
  -1 -10  13       79.77       83.65      4.65 o 
   0 -10  13       57.11       50.48      9.59 o 
   1 -10  13      296.64      257.65     21.03 o 
   2 -10  13        4.19       11.64      5.79 o 
   3 -10  13      175.35      174.83     17.04 o 
  -3  -9  13       92.79       96.70      5.08 o 
  -2  -9  13      283.07      292.16      9.44 o 
  -1  -9  13      118.21      126.90      6.63 o 
   0  -9  13      129.30      110.71     12.90 o 
   1  -9  13      541.80      531.93     34.35 o 
   2  -9  13       59.64       51.01      9.49 o 
   3  -9  13      178.03      176.33     16.69 o 
  -4  -8  13      165.43      165.25      6.61 o 
  -3  -8  13        3.71        5.55      1.93 o 
  -2  -8  13      327.02      345.26     10.39 o 
  -1  -8  13       86.47       88.00      8.07 o 
   0  -8  13        2.54       -1.21      4.04 o 
   1  -8  13      981.87      917.50     52.12 o 
   2  -8  13      160.33      165.52     15.29 o 
   3  -8  13       26.29       22.07      6.92 o 
   4  -8  13      354.98      325.28     24.44 o 
  -4  -7  13      255.95      243.16      8.32 o 
  -3  -7  13        7.21        3.59      1.85 o 
  -2  -7  13      645.57      637.94     16.58 o 
  -1  -7  13      112.44      110.68      4.59 o 
   0  -7  13      288.42      313.36     36.41 o 
   1  -7  13      911.34      911.76     51.13 o 
   2  -7  13      164.27      169.32     15.11 o 
   3  -7  13       78.46       78.40     10.81 o 
   4  -7  13      344.20      354.49     17.92 o 
  -5  -6  13      187.42      212.54     14.25 o 
  -4  -6  13      466.93      453.45     12.90 o 
  -3  -6  13       52.33       55.58      4.84 o 
  -2  -6  13      231.70      254.63      7.65 o 
  -1  -6  13     1673.25     1714.90     36.55 o 
   0  -6  13      198.96      212.09     15.85 o 
   1  -6  13     1229.47     1157.26     62.10 o 
   2  -6  13      345.27      280.81     20.29 o 
   3  -6  13      248.37      236.90     13.00 o 
   4  -6  13      298.53      311.25     16.94 o 
  -5  -5  13      249.99      244.18      9.10 o 
  -4  -5  13      106.99      122.09      5.46 o 
  -3  -5  13       44.79       42.85      3.13 o 
  -2  -5  13      413.24      430.70     11.05 o 
  -1  -5  13      284.49      285.63      8.03 o 
   0  -5  13       56.25       43.09      4.24 o 
   1  -5  13      929.89      824.51     45.83 o 
   2  -5  13      187.10      184.74     10.34 o 
   3  -5  13      439.17      439.09     19.78 o 
   4  -5  13      287.51      283.26     15.08 o 
  -5  -4  13       63.26       61.68      4.12 o 
  -4  -4  13      407.96      413.40     11.73 o 
  -3  -4  13        0.33        1.19      1.58 o 
  -2  -4  13      548.83      562.52     13.66 o 
  -1  -4  13      657.34      659.61     26.42 o 
   0  -4  13       55.43       52.79      4.40 o 
   1  -4  13      632.46      628.11     35.88 o 
   2  -4  13      320.27      309.97     14.62 o 
   3  -4  13      388.66      393.53     18.08 o 
   4  -4  13      432.11      406.87     19.25 o 
  -5  -3  13        6.11        6.12      2.40 o 
  -4  -3  13      310.95      315.44     10.77 o 
  -3  -3  13        0.08        0.89      1.19 o 
  -2  -3  13      789.39      821.35     20.06 o 
  -1  -3  13      964.50      940.35     33.90 o 
   0  -3  13       88.50       78.38      5.03 o 
   1  -3  13      298.68      296.41     11.55 o 
   2  -3  13      158.33      179.78      9.96 o 
   3  -3  13      102.51       99.81      7.38 o 
   4  -3  13      429.15      476.92     21.67 o 
  -6  -2  13      117.21      118.80     10.44 o 
  -5  -2  13        4.29        5.75      1.79 o 
  -4  -2  13      374.36      375.96     11.91 o 
  -3  -2  13        4.44        5.38      1.92 o 
  -2  -2  13      711.02      740.91     20.90 o 
  -1  -2  13     1337.09     1367.17     36.08 o 
   0  -2  13        0.84        4.57      1.26 o 
   1  -2  13      900.99      926.13     29.27 o 
   2  -2  13      154.38      166.44     13.34 o 
   3  -2  13       27.90       27.91      4.49 o 
   4  -2  13      645.68      619.92     26.42 o 
  -6  -1  13      112.84      109.13      6.28 o 
  -5  -1  13      151.78      146.48      6.10 o 
  -4  -1  13      755.77      739.25     24.45 o 
  -3  -1  13       88.67       87.00      5.14 o 
  -2  -1  13     1661.52     1675.93     51.12 o 
  -1  -1  13     1145.27     1188.55     30.46 o 
   0  -1  13        9.31       11.78      1.68 o 
   1  -1  13      836.83      822.90     26.51 o 
   2  -1  13      144.52      144.70      8.61 o 
   3  -1  13       10.44       12.81      3.32 o 
   4  -1  13      723.52      717.08     29.80 o 
  -6   0  13      181.66      177.93      7.10 o 
  -5   0  13      180.02      183.64      9.12 o 
  -4   0  13      874.23      863.94     27.92 o 
  -3   0  13      516.37      506.12     39.88 o 
  -2   0  13      541.05      543.60     18.62 o 
  -1   0  13     1469.77     1555.62     36.86 o 
   0   0  13        0.66        4.18      1.15 o 
   1   0  13     1300.18     1325.14     54.65 o 
   2   0  13      830.87      791.13     27.65 o 
   3   0  13      291.96      311.46     15.26 o 
   4   0  13      547.29      557.80     24.45 o 
  -6   1  13       49.89       43.65      3.66 o 
  -5   1  13      673.06      661.64     22.25 o 
  -4   1  13      960.69      921.47     49.46 o 
  -3   1  13      205.97      208.29      8.85 o 
  -2   1  13      347.45      343.53      9.99 o 
  -1   1  13      182.87      180.43      6.23 o 
   0   1  13       73.84       77.12      3.30 o 
   1   1  13     1598.91     1466.74     44.83 o 
   2   1  13      821.18      802.70     26.39 o 
   3   1  13       99.74       48.23      7.52 o 
   4   1  13      611.78      604.68     26.18 o 
  -6   2  13      180.75      192.33     17.99 o 
  -5   2  13      136.86      154.54      7.45 o 
  -4   2  13     2050.65     2086.07     63.02 o 
  -3   2  13      166.81      167.75      6.80 o 
  -2   2  13      422.24      413.12     11.59 o 
  -1   2  13      384.72      375.41     11.29 o 
   0   2  13        8.02       12.12      1.83 o 
   1   2  13     1341.37     1392.22     54.45 o 
   2   2  13     1661.05     1720.26     52.59 o 
   3   2  13       66.57       68.75      6.51 o 
   4   2  13      515.99      533.21     23.94 o 
  -6   3  13      259.22      264.95     13.33 o 
  -5   3  13       74.27       61.22      4.48 o 
  -4   3  13      785.05      784.98     22.12 o 
  -3   3  13      275.42      286.62      8.87 o 
  -2   3  13      942.97      956.93     23.76 o 
  -1   3  13     1323.32     1289.88     40.77 o 
   0   3  13       17.31       32.63      6.83 o 
   1   3  13     1177.89     1261.12     49.46 o 
   2   3  13      958.89     1066.64     34.12 o 
   3   3  13        0.68        0.88      2.68 o 
   4   3  13      317.97      330.08     16.89 o 
  -6   4  13      170.60      168.04      9.76 o 
  -5   4  13        0.27        2.67      1.65 o 
  -4   4  13      878.75      851.74     23.89 o 
  -3   4  13      247.42      238.02      9.99 o 
  -2   4  13      435.20      448.34     12.63 o 
  -1   4  13     4672.00     4488.72    102.68 o 
   0   4  13       54.37       52.63      4.24 o 
   1   4  13     1208.88     1266.78     50.17 o 
   2   4  13     1006.51     1102.31     59.77 o 
   3   4  13       46.64       40.93      5.55 o 
   4   4  13      358.50      376.79     18.74 o 
  -6   5  13      228.01      248.18     10.72 o 
  -5   5  13       25.20       26.13      4.18 o 
  -4   5  13      482.39      498.44     18.91 o 
  -3   5  13      101.92      103.71      5.78 o 
  -2   5  13      473.72      486.72     13.66 o 
  -1   5  13     3111.35     3122.25     72.18 o 
   0   5  13       90.70       85.73      7.36 o 
   1   5  13      612.00      641.72     37.38 o 
   2   5  13      537.35      568.10     34.56 o 
   3   5  13       26.82       25.73      7.06 o 
  -5   6  13       51.25       54.47      4.17 o 
  -4   6  13      533.88      539.19     16.47 o 
  -3   6  13      477.45      453.23     17.79 o 
  -2   6  13      831.95      771.96     22.06 o 
  -1   6  13     1511.36     1530.73     40.78 o 
   0   6  13      167.91      166.60     10.66 o 
   1   6  13      588.60      581.92     23.07 o 
   2   6  13      265.43      278.28     20.67 o 
   3   6  13       63.49       60.14     10.35 o 
  -5   7  13       64.92       63.49      6.30 o 
  -4   7  13      501.28      477.97     15.15 o 
  -3   7  13      157.34      160.83      6.90 o 
  -2   7  13      128.11      122.61      5.84 o 
  -1   7  13      508.07      515.97     15.92 o 
   0   7  13       28.32       34.32      5.62 o 
   1   7  13      385.20      388.88     17.08 o 
   2   7  13      137.01      134.43     13.39 o 
   3   7  13        0.32       -1.52      4.60 o 
  -5   8  13        0.19        0.99      1.80 o 
  -4   8  13      685.63      640.60     19.45 o 
  -3   8  13      153.66      154.83      6.92 o 
  -2   8  13      162.44      179.06      7.54 o 
  -1   8  13      156.34      171.49      9.76 o 
   0   8  13       25.05       28.35      4.40 o 
   1   8  13      319.77      314.06     14.97 o 
   2   8  13      246.84      271.96     21.28 o 
  -4   9  13      319.46      293.09     10.89 o 
  -3   9  13      260.52      254.72      9.69 o 
  -2   9  13      102.74      103.88      5.70 o 
  -1   9  13      222.87      222.03     11.88 o 
   0   9  13       10.30        9.98      3.70 o 
   1   9  13      225.43      211.01     11.82 o 
   2   9  13      137.21      156.05     15.42 o 
  -4  10  13      152.88      157.61     13.35 o 
  -3  10  13      404.77      403.56     14.10 o 
  -2  10  13       63.69       56.72      4.50 o 
  -1  10  13      605.80      606.40     25.04 o 
   0  10  13       73.70       86.95      7.56 o 
   1  10  13      186.31      170.19     13.19 o 
  -2  11  13        0.22        0.64      2.90 o 
  -1  11  13      423.64      437.38     44.06 o 
   0 -11  14      239.51      281.54     23.21 o 
  -2 -10  14       18.21       16.57      2.68 o 
  -1 -10  14      347.97      334.96     25.47 o 
   0 -10  14      242.23      208.75     18.91 o 
   1 -10  14        0.92       -3.28      4.47 o 
   2 -10  14      286.64      296.63     23.86 o 
  -3  -9  14      180.92      194.03      7.50 o 
  -2  -9  14        0.85        2.86      1.92 o 
  -1  -9  14      201.79      211.90      8.91 o 
   0  -9  14      351.73      324.49     24.20 o 
   1  -9  14       35.40       31.22      8.17 o 
   2  -9  14      372.35      352.19     25.94 o 
  -3  -8  14      314.46      326.94     10.40 o 
  -2  -8  14        4.81        4.66      1.89 o 
  -1  -8  14      134.74      150.75      6.10 o 
   0  -8  14      678.21      660.24     40.23 o 
   1  -8  14       29.44       37.89      8.48 o 
   2  -8  14      438.83      444.24     29.97 o 
   3  -8  14      299.62      290.43     22.65 o 
  -4  -7  14       14.52       15.07      2.48 o 
  -3  -7  14      534.45      556.83     15.28 o 
  -2  -7  14       19.34       21.56      2.66 o 
  -1  -7  14      180.06      174.30      6.49 o 
   0  -7  14      677.38      656.18     39.46 o 
   1  -7  14        4.55        2.61      4.13 o 
   2  -7  14      439.42      392.75     26.90 o 
   3  -7  14      322.49      304.51     22.85 o 
  -4  -6  14       27.41       28.19      2.91 o 
  -3  -6  14      615.76      626.61     16.63 o 
  -2  -6  14       88.18       90.44      4.50 o 
  -1  -6  14      416.92      428.04     11.16 o 
   0  -6  14     1075.07     1109.14     60.52 o 
   1  -6  14       76.63       86.58     10.97 o 
   2  -6  14      469.48      458.63     29.58 o 
   3  -6  14      201.54      206.61     17.50 o 
   4  -6  14        2.97        1.88      4.63 o 
  -5  -5  14       85.35       90.64      5.21 o 
  -4  -5  14       98.26       85.82      4.98 o 
  -3  -5  14      451.58      460.54     12.90 o 
  -2  -5  14      457.81      463.17     11.95 o 
  -1  -5  14      933.90      934.09     21.27 o 
   0  -5  14      435.01      459.13     17.59 o 
   1  -5  14       29.58       22.69      6.20 o 
   2  -5  14      584.52      638.54     37.86 o 
   3  -5  14      106.72       98.23      8.02 o 
   4  -5  14      112.74      119.74      9.39 o 
  -5  -4  14      181.68      187.87      8.18 o 
  -4  -4  14       82.75       70.58      4.44 o 
  -3  -4  14      571.35      602.40     15.89 o 
  -2  -4  14       14.00        9.61      1.85 o 
  -1  -4  14      554.23      580.88     17.29 o 
   0  -4  14      249.53      243.13     16.36 o 
   1  -4  14       20.26       21.40      5.56 o 
   2  -4  14      590.52      518.49     74.04 o 
   3  -4  14       70.16       79.75      7.21 o 
   4  -4  14       45.29       48.12      6.28 o 
  -5  -3  14      172.85      170.59      7.24 o 
  -4  -3  14       73.25       61.07      5.68 o 
  -3  -3  14      430.57      461.33     14.16 o 
  -2  -3  14       63.64       55.12      3.66 o 
  -1  -3  14      640.09      606.33     15.51 o 
   0  -3  14      239.65      244.35     14.43 o 
   1  -3  14        4.33        5.66      2.57 o 
   2  -3  14      124.09      135.23      9.41 o 
   3  -3  14      333.33      336.16     25.14 o 
   4  -3  14        5.80        5.35      3.33 o 
  -5  -2  14      398.63      399.12     14.20 o 
  -4  -2  14       66.34       67.94      4.55 o 
  -3  -2  14      600.19      603.22     20.72 o 
  -2  -2  14       77.30       80.56      5.18 o 
  -1  -2  14      238.18      235.46      8.49 o 
   0  -2  14      483.13      491.49     13.82 o 
   1  -2  14       38.16       41.07      3.92 o 
   2  -2  14      401.39      379.51     17.24 o 
   3  -2  14      199.08      238.01     12.88 o 
   4  -2  14       11.66       20.50      4.83 o 
  -5  -1  14      445.38      417.55     13.32 o 
  -4  -1  14       74.80       79.68      6.96 o 
  -3  -1  14      412.49      396.62     14.71 o 
  -2  -1  14      321.77      314.60     12.17 o 
  -1  -1  14      155.30      166.58      9.61 o 
   0  -1  14     1134.65     1204.10     29.93 o 
   1  -1  14       49.97       45.57      5.08 o 
   2  -1  14      441.56      412.95     18.24 o 
   3  -1  14     1067.90     1069.96     41.16 o 
   4  -1  14        7.80        5.83      3.36 o 
  -6   0  14      484.76      501.80     15.57 o 
  -5   0  14      185.91      191.69      9.73 o 
  -4   0  14       18.61       20.19      3.13 o 
  -3   0  14     1363.56     1406.32     43.82 o 
  -2   0  14      373.85      348.56     21.68 o 
  -1   0  14        7.46        9.47      1.69 o 
   0   0  14     1854.46     1865.54     39.85 o 
   1   0  14      125.38      119.75      6.49 o 
   2   0  14      302.16      303.00     14.95 o 
   3   0  14     1006.04      975.74     38.00 o 
   4   0  14        0.03        3.38      3.18 o 
  -6   1  14      457.61      482.18     17.54 o 
  -5   1  14      175.21      197.57     18.04 o 
  -4   1  14        9.84       16.98      5.72 o 
  -3   1  14     1099.91     1080.80     34.47 o 
  -2   1  14      446.36      454.14     12.75 o 
  -1   1  14      175.74      177.61     10.46 o 
   0   1  14     1224.52     1249.93     30.34 o 
   1   1  14      201.57      209.00      9.25 o 
   2   1  14      737.34      726.49     24.56 o 
   3   1  14      496.52      470.57     21.08 o 
   4   1  14        7.18        5.42      3.54 o 
  -6   2  14      233.71      250.45     10.77 o 
  -5   2  14      409.98      387.19     14.71 o 
  -4   2  14       38.20       38.72      3.70 o 
  -3   2  14     1523.82     1580.12     41.74 o 
  -2   2  14      359.83      373.29     10.98 o 
  -1   2  14      236.53      234.68     13.08 o 
   0   2  14     1501.61     1502.31     36.22 o 
   1   2  14      451.68      448.10     20.75 o 
   2   2  14      642.18      652.76     22.54 o 
   3   2  14      397.46      383.38     18.14 o 
   4   2  14        7.08        5.81      3.74 o 
  -5   3  14      245.53      258.78     10.90 o 
  -4   3  14       33.33       27.59      3.35 o 
  -3   3  14      741.98      719.91     20.69 o 
  -2   3  14      780.44      790.62     20.45 o 
  -1   3  14      221.23      207.58      7.20 o 
   0   3  14     1221.20     1265.14     38.42 o 
   1   3  14      177.46      201.54     11.94 o 
   2   3  14       35.18       56.05      8.81 o 
   3   3  14      383.04      383.47     18.20 o 
   4   3  14       35.10       38.27      5.93 o 
  -5   4  14      247.08      267.94     11.30 o 
  -4   4  14        0.32        0.85      1.49 o 
  -3   4  14      393.35      381.78     12.35 o 
  -2   4  14      599.28      589.80     17.48 o 
  -1   4  14      249.67      235.02      7.94 o 
   0   4  14     1295.83     1361.97     47.69 o 
   1   4  14      115.93      137.00     12.79 o 
   2   4  14      226.47      238.62     18.87 o 
   3   4  14      190.68      232.40     19.24 o 
  -5   5  14      497.67      489.87     16.90 o 
  -4   5  14        1.25        2.68      2.60 o 
  -3   5  14      123.44      117.50     10.38 o 
  -2   5  14     1329.94     1203.38     32.50 o 
  -1   5  14       39.70       33.56      3.22 o 
   0   5  14      858.38      841.30     37.40 o 
   1   5  14      376.09      402.47     26.22 o 
   2   5  14      116.44      110.69     11.91 o 
   3   5  14      416.90      450.51     30.62 o 
  -5   6  14      371.10      388.62     18.97 o 
  -4   6  14        2.69        1.67      1.80 o 
  -3   6  14      187.13      188.53      7.66 o 
  -2   6  14      291.61      287.34     12.18 o 
  -1   6  14       12.94       14.58      2.42 o 
   0   6  14      205.45      204.46     10.79 o 
   1   6  14      178.20      185.79     15.91 o 
   2   6  14       61.51       50.48      9.04 o 
   3   6  14      568.13      588.11     37.77 o 
  -5   7  14      286.30      293.71     10.83 o 
  -4   7  14       21.50       20.03      2.87 o 
  -3   7  14      519.68      479.20     15.25 o 
  -2   7  14      177.82      176.97      7.44 o 
  -1   7  14        0.42        1.90      2.39 o 
   0   7  14      371.33      387.41     19.83 o 
   1   7  14       92.69      109.54     12.07 o 
   2   7  14       52.08       61.97     10.04 o 
  -4   8  14       58.30       52.16      4.28 o 
  -3   8  14      375.46      373.16     12.87 o 
  -2   8  14      187.21      182.16      9.49 o 
  -1   8  14        3.28        3.18      2.62 o 
   0   8  14      248.49      273.97     27.66 o 
   1   8  14      197.02      188.00     16.49 o 
   2   8  14       51.61       38.88      8.50 o 
  -4   9  14       67.21       62.69     11.26 o 
  -3   9  14      220.32      215.11      8.91 o 
  -2   9  14      285.37      298.13     13.06 o 
  -1   9  14        2.55        0.87      2.57 o 
   0   9  14      366.99      360.72     19.93 o 
   1   9  14      188.62      224.87     12.53 o 
  -3  10  14      154.38      157.19      7.56 o 
  -2  10  14      457.06      457.11     26.98 o 
  -1  10  14       11.62       11.11      3.76 o 
   0  10  14      372.32      356.63     17.16 o 
  -1 -10  15       80.49       75.42     11.84 o 
   0 -10  15      147.03      119.93     14.81 o 
  -2  -9  15       83.50       85.35      5.35 o 
  -1  -9  15       88.81       99.66      7.45 o 
   0  -9  15      105.24      100.20     13.09 o 
   1  -9  15      434.69      433.21     30.48 o 
   2  -9  15        2.13        2.65      5.03 o 
  -3  -8  15        0.21        0.97      1.91 o 
  -2  -8  15      165.97      169.18      6.78 o 
  -1  -8  15      221.82      215.87     10.97 o 
   0  -8  15      117.85      145.99     15.20 o 
   1  -8  15      415.55      391.64     27.86 o 
   2  -8  15       77.74       69.93     11.28 o 
  -3  -7  15        3.28        1.36      1.88 o 
  -2  -7  15      449.26      462.20     13.18 o 
  -1  -7  15        9.18       14.45      3.30 o 
   0  -7  15       10.65       18.64      6.53 o 
   1  -7  15      499.13      524.42     33.64 o 
   2  -7  15       19.39       16.30      6.53 o 
   3  -7  15       33.70       33.29      8.50 o 
  -4  -6  15      275.01      249.49      9.61 o 
  -3  -6  15       49.05       48.38      3.71 o 
  -2  -6  15      620.58      609.28     16.29 o 
  -1  -6  15     1030.90     1101.59     28.10 o 
   0  -6  15      328.42      315.80     23.17 o 
   1  -6  15      179.34      157.60     14.70 o 
   2  -6  15      113.05      109.98     12.17 o 
   3  -6  15      109.75      117.12     12.99 o 
  -4  -5  15      117.22      127.71      6.29 o 
  -3  -5  15       16.30       12.38      2.25 o 
  -2  -5  15      599.30      606.33     16.05 o 
  -1  -5  15      348.28      353.06      9.73 o 
   0  -5  15        1.44        1.03      3.63 o 
   1  -5  15      261.30      250.82     19.11 o 
   2  -5  15       99.53      108.52     11.76 o 
   3  -5  15      186.76      197.34     11.87 o 
  -4  -4  15      343.96      335.69     11.62 o 
  -3  -4  15        0.50        1.15      1.86 o 
  -2  -4  15      625.56      632.35     26.61 o 
  -1  -4  15      207.72      203.15      7.00 o 
   0  -4  15       10.89        2.94      3.61 o 
   1  -4  15      450.06      461.93     29.07 o 
   2  -4  15       80.71       79.70     10.23 o 
   3  -4  15      255.41      241.87     13.46 o 
  -5  -3  15      148.02      145.19      6.78 o 
  -4  -3  15      529.85      511.72     17.28 o 
  -3  -3  15       45.51       42.93      3.97 o 
  -2  -3  15      192.00      199.27      7.74 o 
  -1  -3  15      208.83      213.93      7.16 o 
   0  -3  15       36.76       28.94      6.41 o 
   1  -3  15      469.78      486.15     29.72 o 
   2  -3  15      458.60      432.80     19.37 o 
   3  -3  15      215.07      216.39     12.36 o 
   4  -3  15      348.17      346.71     17.68 o 
  -5  -2  15      159.18      171.27      7.46 o 
  -4  -2  15      553.92      543.32     16.51 o 
  -3  -2  15       75.02       69.65      5.08 o 
  -2  -2  15       79.34       82.72      5.48 o 
  -1  -2  15      477.28      484.06     14.99 o 
   0  -2  15       40.64       41.90      7.00 o 
   1  -2  15     1236.78     1312.80     48.22 o 
   2  -2  15      506.43      515.13     28.69 o 
   3  -2  15       61.61       68.83      8.30 o 
   4  -2  15      395.09      384.25     18.96 o 
  -5  -1  15      157.83      147.78      6.73 o 
  -4  -1  15      705.99      709.07     24.32 o 
  -3  -1  15       34.97       37.03      4.47 o 
  -2  -1  15      360.31      343.43     13.36 o 
  -1  -1  15      634.13      665.07     22.60 o 
   0  -1  15       16.89       17.19      2.97 o 
   1  -1  15     1761.94     1781.23     78.42 o 
   2  -1  15      586.80      573.59     24.08 o 
   3  -1  15        0.89       -1.30      2.59 o 
   4  -1  15      454.35      460.55     35.36 o 
  -5   0  15      149.41      153.69      7.87 o 
  -4   0  15      816.06      835.93     27.95 o 
  -3   0  15      189.65      176.30      8.36 o 
  -2   0  15      933.13      893.09     29.34 o 
  -1   0  15     2199.35     2282.39     53.69 o 
   0   0  15       79.20       90.30      9.94 o 
   1   0  15     1381.16     1452.76     45.09 o 
   2   0  15      575.06      584.42     27.24 o 
   3   0  15       85.06       92.93     14.62 o 
  -5   1  15      106.06       99.74     13.00 o 
  -4   1  15      313.59      323.48     13.02 o 
  -3   1  15      258.71      269.54     11.27 o 
  -2   1  15     1232.98     1206.12     38.15 o 
  -1   1  15     1903.88     1929.90     45.56 o 
   0   1  15       48.15       45.34      5.37 o 
   1   1  15      982.68     1026.29    100.53 o 
   2   1  15      487.90      293.53     20.20 o 
   3   1  15      139.69      152.32     10.14 o 
  -5   2  15       56.60       64.53      5.00 o 
  -4   2  15      877.91      846.05     28.33 o 
  -3   2  15        2.82        1.16      1.86 o 
  -2   2  15      876.67      830.46     23.46 o 
  -1   2  15     1123.72     1116.53     31.69 o 
   0   2  15       23.03       20.81      4.23 o 
   1   2  15      947.09      935.05     51.25 o 
   2   2  15       72.13      102.77     11.90 o 
   3   2  15       76.52       86.15      9.22 o 
  -5   3  15       29.64       33.86      3.87 o 
  -4   3  15      407.26      393.20     15.16 o 
  -3   3  15      146.09      153.61      6.61 o 
  -2   3  15      644.90      634.16     18.63 o 
  -1   3  15      751.21      749.40     32.12 o 
   0   3  15        2.98        4.63      2.49 o 
   1   3  15      179.33      206.17     16.38 o 
   2   3  15      414.48      401.21     27.10 o 
   3   3  15       48.63       55.58      9.82 o 
  -5   4  15       28.19       24.69      8.18 o 
  -4   4  15      437.55      433.19     14.00 o 
  -3   4  15      126.68      117.83      5.73 o 
  -2   4  15      248.61      237.40      8.85 o 
  -1   4  15      606.59      549.44     45.61 o 
   0   4  15        4.00        6.78      2.81 o 
   1   4  15      544.53      542.60     33.34 o 
   2   4  15      148.68      156.05     14.87 o 
   3   4  15        0.19        8.11      5.69 o 
  -5   5  15       42.41       34.66      4.32 o 
  -4   5  15      518.32      497.25     15.75 o 
  -3   5  15       35.52       38.07      3.45 o 
  -2   5  15        0.77        8.38      3.07 o 
  -1   5  15      889.41      906.44     25.65 o 
   0   5  15        8.10       14.18      4.18 o 
   1   5  15      217.31      233.36     18.43 o 
   2   5  15      595.97      555.93     35.23 o 
  -4   6  15      554.94      548.12     17.19 o 
  -3   6  15      264.34      252.62      9.52 o 
  -2   6  15      367.70      346.63     11.82 o 
  -1   6  15      365.61      392.26     33.19 o 
   0   6  15       56.68       62.55      5.92 o 
   1   6  15      408.19      352.33     24.70 o 
   2   6  15      421.60      393.39     27.56 o 
  -4   7  15      385.76      379.22     13.04 o 
  -3   7  15      303.12      306.14     11.52 o 
  -2   7  15      168.25      171.79      7.76 o 
  -1   7  15      429.50      436.76     19.05 o 
   0   7  15       52.43       50.87      5.68 o 
   1   7  15      302.08      283.43     21.58 o 
  -4   8  15      506.73      511.55     18.02 o 
  -3   8  15       61.07       69.16      4.86 o 
  -2   8  15      127.05      115.59      7.01 o 
  -1   8  15      376.28      365.18     17.01 o 
   0   8  15       51.62       56.61      6.23 o 
   1   8  15      308.40      354.14     25.64 o 
  -3   9  15      156.47      183.76      8.30 o 
  -2   9  15      115.83       99.87      5.95 o 
  -1   9  15      318.98      307.33     19.23 o 
   0   9  15       36.31       31.35      9.54 o 
  -1  -9  16      238.72      259.56     21.87 o 
   0  -9  16      100.61       92.81     12.87 o 
  -2  -8  16        8.37        7.77      2.23 o 
  -1  -8  16      173.39      184.94     17.74 o 
   0  -8  16      188.86      174.76     16.96 o 
   1  -8  16       33.92       32.28      8.65 o 
  -3  -7  16      307.80      303.39     10.07 o 
  -2  -7  16       10.81        9.75      2.31 o 
  -1  -7  16       73.18       81.09      6.64 o 
   0  -7  16      289.59      297.48     22.84 o 
   1  -7  16        0.76        2.42      4.45 o 
   2  -7  16      109.67      121.19     14.29 o 
  -3  -6  16      373.84      366.61     14.07 o 
  -2  -6  16        1.89        1.98      1.94 o 
  -1  -6  16      144.89      145.53      8.54 o 
   0  -6  16      217.53      198.45     17.44 o 
   1  -6  16        4.68        0.66      4.31 o 
   2  -6  16       74.63       88.54     12.02 o 
  -4  -5  16       35.89       44.46      7.12 o 
  -3  -5  16      443.64      450.99     14.56 o 
  -2  -5  16      144.58      158.23      8.24 o 
  -1  -5  16      344.36      358.13     15.07 o 
   0  -5  16      486.70      484.24     31.16 o 
   1  -5  16        6.39        9.11      5.58 o 
   2  -5  16      433.89      436.45     29.18 o 
   3  -5  16      133.73      143.68     14.70 o 
  -4  -4  16       67.35       59.03      4.45 o 
  -3  -4  16      179.85      189.97      7.96 o 
  -2  -4  16      261.01      271.96     14.91 o 
  -1  -4  16      152.40      156.26      8.60 o 
   0  -4  16      334.14      366.82     25.05 o 
   1  -4  16       36.42       31.01      7.21 o 
   2  -4  16      692.32      709.10     41.92 o 
   3  -4  16      176.70      173.01     11.19 o 
  -4  -3  16       69.79       73.25      5.14 o 
  -3  -3  16      403.95      417.08     13.60 o 
  -2  -3  16       98.09       99.27      5.34 o 
  -1  -3  16      248.57      244.01      9.23 o 
   0  -3  16      487.95      534.19     32.49 o 
   1  -3  16       66.45       62.73      9.00 o 
   2  -3  16      721.30      749.23     30.54 o 
   3  -3  16      275.32      252.74     13.99 o 
  -4  -2  16      109.84      117.21      6.07 o 
  -3  -2  16      446.45      446.04     16.88 o 
  -2  -2  16      182.68      174.59      8.68 o 
  -1  -2  16      315.16      319.68     17.15 o 
   0  -2  16      820.18      900.58     49.38 o 
   1  -2  16       41.22       47.34      7.97 o 
   2  -2  16      279.96      319.70     15.89 o 
   3  -2  16      233.98      226.30     13.05 o 
  -5  -1  16      336.03      346.26     12.03 o 
  -4  -1  16       68.50       67.34      5.27 o 
  -3  -1  16      597.95      614.03     21.66 o 
  -2  -1  16      272.53      250.59     10.83 o 
  -1  -1  16      313.38      318.98     12.79 o 
   0  -1  16     1190.34     1242.23     75.59 o 
   1  -1  16       67.94       86.10      7.61 o 
   2  -1  16      295.17      299.06     15.04 o 
   3  -1  16      228.06      255.23     14.05 o 
  -5   0  16      168.01      174.25      8.92 o 
  -4   0  16       66.54       60.67      4.98 o 
  -3   0  16      702.81      670.08     23.21 o 
  -2   0  16      464.72      451.82     16.88 o 
  -1   0  16      327.25      335.75     16.90 o 
   0   0  16     1479.32     1547.38     79.06 o 
   1   0  16       33.43       44.15      5.70 o 
   2   0  16       30.62       31.06      4.76 o 
   3   0  16      597.02      611.45     26.59 o 
  -5   1  16       99.97      106.83      9.70 o 
  -4   1  16       61.60       49.71      6.28 o 
  -3   1  16     1077.25     1032.99     33.81 o 
  -2   1  16      330.32      320.99     12.97 o 
  -1   1  16       84.38       78.77      4.59 o 
   0   1  16      881.05      949.77     51.28 o 
   1   1  16       24.57       37.39      7.15 o 
   2   1  16      173.65      153.83     14.34 o 
   3   1  16      303.99      349.40     17.48 o 
  -5   2  16      211.24      211.34     10.05 o 
  -4   2  16       21.82       23.87      5.37 o 
  -3   2  16      263.84      251.66     11.11 o 
  -2   2  16      218.34      211.45     10.78 o 
  -1   2  16       60.07       54.83      3.90 o 
   0   2  16      459.31      463.89     28.59 o 
   1   2  16       64.74       75.06      9.82 o 
   2   2  16      336.74      330.34     23.82 o 
   3   2  16      383.32      377.88     27.07 o 
  -5   3  16      255.60      257.95     11.59 o 
  -4   3  16       14.52        9.33      2.63 o 
  -3   3  16      501.22      508.24     18.74 o 
  -2   3  16       77.97       94.84     11.22 o 
  -1   3  16       24.68       25.01      2.93 o 
   0   3  16      162.07      161.10     13.83 o 
   1   3  16      198.10      176.29     15.09 o 
   2   3  16      189.81      173.51     16.05 o 
  -4   4  16        0.34        5.24      2.30 o 
  -3   4  16      189.15      195.23      7.95 o 
  -2   4  16       78.62       84.51      4.90 o 
  -1   4  16       19.20       21.96      2.92 o 
   0   4  16      303.65      315.58     21.96 o 
   1   4  16       33.30       38.12      7.74 o 
   2   4  16       45.50       52.93      9.74 o 
  -4   5  16        0.89       -0.07      1.74 o 
  -3   5  16      259.75      256.00     10.32 o 
  -2   5  16      602.88      587.54     18.00 o 
  -1   5  16       97.41       90.24      6.90 o 
   0   5  16      578.30      586.97     35.50 o 
   1   5  16      309.26      339.08     24.39 o 
   2   5  16      166.38      170.14     16.56 o 
  -4   6  16        0.23       -2.17      1.74 o 
  -3   6  16      109.07      122.32      6.26 o 
  -2   6  16      644.83      601.30     18.58 o 
  -1   6  16        1.06       -0.97      4.30 o 
   0   6  16      365.40      345.78     16.12 o 
   1   6  16      391.19      419.41     28.50 o 
  -3   7  16      418.82      408.42     13.93 o 
  -2   7  16      297.15      307.80     11.36 o 
  -1   7  16        9.42        9.43      3.48 o 
   0   7  16      394.43      393.80     18.05 o 
   1   7  16      165.09      154.38     15.18 o 
  -2   8  16      250.04      245.89     10.34 o 
  -1   8  16        3.67       -0.89      2.61 o 
   0   8  16      389.98      377.86     17.82 o 
  -2  -7  17       77.75       76.08      4.73 o 
  -1  -7  17       57.76       71.30     11.38 o 
   0  -7  17        2.20       -3.57      4.39 o 
   1  -7  17      293.07      311.84     24.34 o 
  -2  -6  17      185.60      186.41      8.21 o 
  -1  -6  17       97.77      104.29      7.49 o 
   0  -6  17       59.68       58.88     10.48 o 
   1  -6  17      360.53      367.26     26.74 o 
  -3  -5  17       51.14       51.32      4.42 o 
  -2  -5  17       92.85       96.78      5.65 o 
  -1  -5  17      778.46      803.32     28.72 o 
   0  -5  17      112.01      111.74     13.22 o 
   1  -5  17      726.89      733.85     43.82 o 
   2  -5  17      188.89      212.53     18.67 o 
  -3  -4  17       58.02       58.85      5.20 o 
  -2  -4  17      472.53      486.81     16.04 o 
  -1  -4  17      350.19      378.08     19.46 o 
   0  -4  17       36.40       37.32      7.97 o 
   1  -4  17      930.59     1003.51     56.08 o 
   2  -4  17      141.60      134.92     13.88 o 
  -4  -3  17      384.67      386.96     13.28 o 
  -3  -3  17       11.03        7.96      3.09 o 
  -2  -3  17      651.94      663.59     22.96 o 
  -1  -3  17      476.90      483.31     23.96 o 
   0  -3  17       16.50       12.11      5.56 o 
   1  -3  17      776.05      876.09     49.57 o 
   2  -3  17      178.15      194.17     16.77 o 
  -4  -2  17      293.21      287.68     10.80 o 
  -3  -2  17        0.17       -1.47      1.97 o 
  -2  -2  17      657.74      645.72     22.89 o 
  -1  -2  17      577.63      528.66     25.57 o 
   1  -2  17      381.89      413.55     26.90 o 
   2  -2  17      148.31      164.95     19.38 o 
  -4  -1  17      333.66      329.08     13.87 o 
  -3  -1  17        0.72        1.64      2.12 o 
  -2  -1  17      531.92      518.00     19.08 o 
  -1  -1  17      631.78      605.17     28.51 o 
   1  -1  17      418.04      447.32     28.23 o 
   2  -1  17      147.78      169.59     10.77 o 
  -4   0  17      409.23      374.30     15.12 o 
  -3   0  17       37.19       31.86      4.03 o 
  -2   0  17      543.25      533.48     31.89 o 
  -1   0  17      516.30      534.02     19.45 o 
   0   0  17        4.48       10.04      4.62 o 
   1   0  17      357.78      387.90     25.61 o 
   2   0  17      135.56      138.08     13.64 o 
  -4   1  17      313.59      316.22     13.45 o 
  -3   1  17      169.93      146.71      8.06 o 
  -2   1  17      240.52      240.27     13.42 o 
  -1   1  17      902.87      880.01     29.34 o 
   0   1  17        8.10       12.60      4.91 o 
   1   1  17      418.22      417.83     27.38 o 
   2   1  17      476.18      449.60     29.76 o 
  -4   2  17      329.07      336.52     26.65 o 
  -3   2  17       63.86       65.32      7.68 o 
  -2   2  17      134.41      131.86      7.89 o 
  -1   2  17      244.85      266.60      9.89 o 
   0   2  17       10.97       13.76      5.11 o 
   1   2  17      497.55      515.90     32.60 o 
   2   2  17      176.05      190.32     16.96 o 
  -4   3  17      688.13      711.35     25.25 o 
  -3   3  17       13.70        7.52      2.57 o 
  -2   3  17      269.24      276.02     10.11 o 
  -1   3  17      204.31      234.10      9.09 o 
   0   3  17        4.26        3.20      3.74 o 
   1   3  17      561.25      568.48     35.17 o 
   2   3  17      262.97      258.23     21.10 o 
  -4   4  17      338.15      342.64     14.33 o 
  -3   4  17      109.41      105.71      6.70 o 
  -2   4  17      310.18      306.39     11.05 o 
  -1   4  17      347.46      385.62     17.29 o 
   0   4  17        0.39       -0.82      3.63 o 
   1   4  17      303.42      311.60     22.84 o 
  -3   5  17       67.48       65.64      4.73 o 
  -2   5  17       99.30      111.23      6.98 o 
  -1   5  17      613.72      596.31     27.88 o 
   0   5  17        0.89       -0.37      3.96 o 
   1   5  17      290.10      281.08     21.66 o 
  -3   6  17       80.45       91.35      8.78 o 
  -2   6  17      123.68      120.28      6.37 o 
  -1   6  17      586.25      552.16     40.01 o 
   0   6  17        8.61       32.91      7.70 o 
  -2   7  17      203.38      189.14      8.36 o 
  -1   7  17      333.01      332.30     16.29 o 
  -1  -6  18       81.47       88.32     12.41 o 
   0  -6  18      330.04      358.47     26.72 o 
  -2  -5  18       22.77       23.68      7.83 o 
  -1  -5  18      307.36      327.25     24.49 o 
   0  -5  18      725.90      778.04     46.50 o 
   1  -5  18       18.10       15.19      6.96 o 
  -2  -4  18      384.14      388.11     13.25 o 
   0  -4  18      431.42      427.52     29.20 o 
   1  -4  18       54.52       71.20     10.72 o 
  -3  -3  18      435.48      445.52     14.85 o 
  -2  -3  18       26.93       29.05      3.92 o 
  -1  -3  18      208.44      229.62     14.45 o 
   1  -3  18       27.40       22.73      6.90 o 
  -3  -2  18      368.81      387.05     13.29 o 
  -2  -2  18       78.35       80.18      6.10 o 
  -1  -2  18      203.16      189.69     12.54 o 
  -3  -1  18      218.43      216.25     10.55 o 
  -2  -1  18       82.45       85.88      6.32 o 
  -1  -1  18       77.85       65.41      7.09 o 
  -3   0  18      112.46      118.57      7.46 o 
  -2   0  18      138.56      135.71      8.57 o 
  -1   0  18       55.74       48.83      6.14 o 
   1   0  18       48.44       39.17      7.81 o 
  -3   1  18      436.55      458.63     26.08 o 
  -2   1  18      125.23      134.73     21.99 o 
   0   1  18      658.24      658.80     38.56 o 
   1   1  18       13.54       14.76      5.85 o 
  -3   2  18      258.55      269.15     12.28 o 
  -2   2  18      273.35      270.07     11.96 o 
   0   2  18      503.53      540.54     33.18 o 
   1   2  18      114.90      121.94     13.40 o 
  -3   3  18      420.06      418.18     17.92 o 
  -2   3  18       70.14       56.87      5.15 o 
  -1   3  18       11.87       21.67      4.23 o 
   0   3  18      397.49      421.95     27.91 o 
   1   3  18      166.36      175.41     16.50 o 
  -3   4  18      284.56      252.96     13.02 o 
  -2   4  18      128.39      133.44      6.69 o 
  -1   4  18       26.50       22.14      4.48 o 
   0   4  18      245.80      245.39     19.42 o 
  -2   5  18      206.32      211.20      8.98 o 
  -1   5  18       63.66       55.67      6.20 o 
  -2  -2  19      186.55      187.18      9.94 o 
  -2  -1  19      140.67      140.55      8.38 o 
  -2   0  19      194.74      223.35     10.96 o 
  -2   1  19      220.80      206.84     10.40 o 
  -2   2  19      185.73      186.31     17.84 o 
                                                 
